# Supplementary material for: Feasibility of identifying factors related to Alzheimer’s disease and related dementia in real-world data
Source: JAMIA Open. 2026 Apr 24;9(2):ooag060. doi: 10.1093/jamiaopen/ooag060 (PMC13108722; doi:10.1093/jamiaopen/ooag060)
Supplement: ooag060_Supplementary_Data [file ooag060_supplementary_data.zip]

Archive with 1 entries (1 files):
- Supplement_table_1_Unique_Risk_factor_final.csv
