# Supplementary material for: Feasibility of identifying factors related to Alzheimer’s disease and related dementia in real-world data
Source: JAMIA Open. 2026 Apr 24;9(2):ooag060. doi: 10.1093/jamiaopen/ooag060 (PMC13108722; doi:10.1093/jamiaopen/ooag060)
Supplement: ooag060_Supplementary_Data [file ooag060_supplementary_data.zip › Supplement_table_1_Unique_Risk_factor_final.csv]

Covidence #	Outcome	Outcome category	Risk factor	StandardizedRF	RFCategory	Accessible Structure EHR	RF Definition	RF Definition Note	Effect	Standardized Effect	Direction of risk factor
#260	AD	AD	a1-antichymotrypsin signal peptide 215A/T polymorphism	a1-antichymotrypsin signal peptide 215A/T polymorphism	Genomic		a bi-allele polymorphism in the signal peptide of Alpha-1-antichymotrypsin (ACT), a member of serine protease inhibitors	from paper	the common a1-antichymotrypsin signal peptide -15A/T polymorphism may not be a major risk factor for AD. However, the polymorphism is capable of increasing LOAD risk	increase risk	-
#169	AD	AD	Alpha-1-antichymotrypsin (ACT)-17(A>T) polymorphisms	Alpha-1-antichymotrypsin (ACT)-17(A>T) polymorphisms	Genomic		a serine protease inhibitor, has been found by electron microscopy and chemical extraction procedures to be an integral component of the amyloid core filaments of AD brain	https://regroup-production.s3.amazonaws.com/documents/ReviewReference/247181376/%23169.pdf?AWSAccessKeyId=AKIAJBZQODCMKJA4H7DA&Expires=1650626704&Signature=WeXrgq6rQW3pcTMfcu%2FU4PoFs3s%3D	ACT-17 variation presents a risk factor for AD	Increase risk	-
#366	AD	AD	ABCA1 rs2066718 and rs1800977	ABCA1 rs2066718 and rs1800977	Genomic		a single-nucleotide polymorphism in ATP Binding Cassette Subfamily A Member 1	from paper	ABCA1 rs2066718 and rs1800977 polymorphisms might not contribute to AD susceptibility in general population, but they should play a role on AD development when interacted with ApoE-e4.	not significant	-
#366	AD	AD	ABCA1 rs2422493	ABCA1 rs2422493	Genomic		a single-nucleotide polymorphism in ATP Binding Cassette Subfamily A Member 1	from paper	ABCA1 rs2422493 polymorphism was a risk factor for AD while PTGS2 rs20417 variant showed a protective effect on AD risk	Increase risk	-
#527	AD	AD	ATP-binding cassette transporter A1 (ABCA1)	ATP-binding cassette transporter A1 (ABCA1)	Genomic		a membrane-associated protein which has attracted considerable attention as a candidate gene for Alzheimer’s disease (AD) based on its function as a key factor in lipid metabolism by mediating cellular cholesterol efflux, the rate-limiting step in the production of nascent high-density lipoprotein (HDL) particles	https://regroup-production.s3.amazonaws.com/documents/ReviewReference/247182064/Wang%20XF%20et%20al.%20-%202013%20-%20Quantitative%20assessment%20of%20the%20effect%20of%20ABCA1%20gen.pdf?AWSAccessKeyId=AKIAJBZQODCMKJA4H7DA&Expires=1650631833&Signature=TfWQEc4Yp8lFl%2FZjD5DGn8f%2BRxc%3D	no association	Not significant	-
#419	AD	AD	AD-linc1	AD-linc1	Genomic		Alzheimer disease-associated long intergenic non-coding RNA 1	from paper	it was the risk factors for AD may through exacerbating synaptic and neuron exhaustion	Increase risk	-
#419	AD	AD	AD-linc2	AD-linc2	Genomic		Alzheimer disease-associated long intergenic non-coding RNA 2	from paper	it was the risk factors for AD may through exacerbating synaptic and neuron exhaustion	Increase risk	-
#555	MCI progressiong to AD	AD	abnormal CSF tau/A Beta	amyloid beta	Biomarker	Y	Amyloid beta denotes peptides of 36–43 amino acids that are the main component of the amyloid plaques found in the brains of people with Alzheimer's disease.		the strongest positive associations between risk facors and the progression from MCI to AD were found for abnormal cerebrospinal fluid (CSF), phosphorylated tau, abnormal CSF, hippocampal atrophy, medial temporal lobe atrophy and entorhinal atrophy	Increase risk	abnormal
#868	AD	AD	Aβ1-40	amyloid beta-40	Biomarker	Y	peptide 40 of the beta amyloid plaque	from paper	In contrast, Van Oijen et al., 2006 found an association between high Aβ40, low Aβ42, and risk of dementia.	increase risk	-
#868	AD	AD	Aβ1–42	amyloid beta-42	Biomarker	Y	peptide 42 of the beta amyloid plaque	from paper	Several studies reported that CSF biomarkers amyloid beta 1–42 (Aβ42), total tau (tau), and tau phosphorylated at threonine 181(ptau-181) reflect the neuropathology development and progression in AD and MCI	increase risk	-
#641	AD treatment	AD	Amyloid-beta removal	Amyloid-beta removal	Medication	Y	deposition of amyloid-β (Aβ)	from paper		Not significant	-
#229	AD risk	AD	Peripheral Blood Apolipoprotein E Levels	apoe	Genomic		a protein involved in transport of lipids and it is also an important antioxidant	from paper	The pooled WMD from a random-effect model of AD participants compared with the healthy controls was -5.59 mg/l (95% CI: [-8.12, -3.06]).	decrease risk	-
#402	Parkinson Disease With Dementia	dementia	Apolipoprotein E Polymorphisms	apoe	Genomic		a polymorphism in APOE, a protein involved in the metabolism of fats in the body of mammals	from wiki	APOE polymorphisms were significantly increase risk of PDD	Increase risk	-
#495	vascular dementia	vascular dementia	Apolipoprotein E (ApoE) gene polymorphism E4 allele	ApoE	Genomic		the E4 allele ApoE gene on on chromosome 19 and encodes a major lipid-binding protein which serves as a cholesterol carrier	from paper	Meta-analysis results showed that the pooled OR value of vascular dementia subjects in Chinese population with ε4 allele carriers was 2.07 [95% CI (1.69, 2.53)], and the pooled OR value of vascular dementia subjects with E4/E4 genotype was 3.34 [95% CI (1.89, 5.88)].	increase risk	-
#495	vascular dementia	vascular dementia	Apolipoprotein E (ApoE) gene polymorphism E4/E4 genotype	ApoE	Genomic		the E4/E4 genotype ApoE gene on on chromosome 19 and encodes a major lipid-binding protein which serves as a cholesterol carrier	from paper	Meta-analysis results showed that the pooled OR value of vascular dementia subjects in Chinese population with ε4 allele carriers was 2.07 [95% CI (1.69, 2.53)], and the pooled OR value of vascular dementia subjects with E4/E4 genotype was 3.34 [95% CI (1.89, 5.88)].	increase risk	-
#952	dementia	dementia	genetic factors, apolipoptotein E genotype	apoe	Genomic		The APOE gene provides instructions for making a protein called apolipoprotein E		APOE e4 genotype associated with increased risk of AD and vascular dementia	Increase risk	-
#180	AD risk	AD	ApoE ∊2 allele	APOE e2	Genomic		a polymorphic gene on chromosome 19	from paper	There was no significant difference in ApoE ∊2/2 genotype and ApoE ∊2 allele frequency in patients with AD and controls.	not significant	?
#375	AD	AD	APOE ε2 allele	APOE e2	Genomic		one of three alleles of APOE polumorphic; This variant of the apoprotein binds poorly to cell surface receptors while E3 and E4 bind well	from wikipedia	The association between the APOE ε2 allele and AD was not statically significant.	Not significant	-
#567	risk of AD	AD	APOE ε2	APOE e2	Genomic		one of three alleles of APOE polumorphic; This variant of the apoprotein binds poorly to cell surface receptors while E3 and E4 bind well	from wikipedia	statins, light-to-moderate alcohol consumption, compliance with a Mediterranean diet, higher educational attainment, physically and cognitively stimulating activities, and APOE ε2 appeared to be associated with a decreased risk of AD onset	Decrease risk	-
#180	AD risk	AD	ApoE ∊2/2	ApoE e2/3	Genomic		a polymorphic gene on chromosome 19	from paper	There was no significant difference in ApoE ∊2/2 genotype and ApoE ∊2 allele frequency in patients with AD and controls.	not significant	lower
#180	AD risk	AD	ApoE ∊2/4	ApoE e2/4	Genomic		a polymorphic gene on chromosome 19	from paper	were associated with an increased risk of AD	increase risk	lower
#180	AD risk	AD	ApoE ∊2/3	ApoE e2/4	Genomic		a polymorphic gene on chromosome 19	from paper	were found to be marginally significant protective factors for AD	decrease risk	-
#180	AD risk	AD	ApoE ∊3 allele	APOE e3	Genomic		a polymorphic gene on chromosome 19	from paper	were found to be marginally significant protective factors for AD	decrease risk	higher
#375	AD	AD	APOE ε3 allele	APOE e3	Genomic		one of three alleles of APOE polumorphic; This variant is considered the "neutral" APOE genotype.	from wikipedia	carrying the APOE ε3 allele was demonstrated to have a protective effect	Decrease risk	-
#180	AD risk	AD	ApoE ∊3/4	ApoE e3/4	Genomic		a polymorphic gene on chromosome 19	from paper	were associated with an increased risk of AD	increase risk	lower
#180	AD risk	AD	ApoE ∊3/3	ApoE e3/4	Genomic		a polymorphic gene on chromosome 19	from paper	were found to be marginally significant protective factors for AD	decrease risk	-
#106	progression from MCI to AD	AD	APOE-e4 allele	APOE e4	Genomic		The APOE gene provides instructions for making a protein called apolipoprotein E		APOE-e4 allele is associated with a moderately increased risk for progression from MCI to AD-type dementia	Increase risk	-
#180	AD risk	AD	ApoE ∊4 allele	APOE e4	Genomic		a polymorphic gene on chromosome 19	from paper	were associated with an increased risk of AD	increase risk	higher
#375	incidence of AD	AD	APOE ε4 allele	APOE e4	Genomic		one of three alleles of APOE polumorphic	from wikipedia	a higher incidence of AD among individuals carrying the APOE ε4 allele	Increase risk	-
#513	progression of dementia	Dementia	APOE ε4	APOE e4	Genomic		one of three alleles of APOE polumorphic	from wikipedia	APOE ε4-allele conferred increased risk for progression to dementia in MCI subjects	Increase risk	-
#716	AD	AD	APOE∗E4	APOE e4	Genomic		a polymorphism in APOE, a protein involved in the metabolism of fats in the body of mammals	from wiki	he APOE∗E4allele was associated with a higher risk of AD and an earlierage of onset	Increase risk	-
#857	AD incidence	AD	APOE-ε4	APOE e4	Genomic		a protein related to fat metabolism	from paper	A significant association between APOE-ε4 and the onset of AD was also reported	increase risk	-
#980	AD	AD	prevalence of APOE e4	APOE e4	Genomic		a gene that provides instructions for making a protein called apolipoprotein E	https://medlineplus.gov/genetics/gene/apoe/	APOE e4 genotype prevalence varies among AD patients by region and within each country.	Increase risk	-
#180	AD risk	AD	ApoE ∊4/4	ApoE e4/4	Genomic		a polymorphic gene on chromosome 19	from paper	were associated with an increased risk of AD	increase risk	?
#938	dementia	dementia	modifiable risk factors associated with APOE e4	modifiable risk factors associated with APOE e4	Genomic				there is insufficient evidence for the recommendation of APOE testing to assist with tailoring risk reduction recommendations for dementia.	Not significant	-
#273	AD	AD	rs12989701 BIN1	rs12989701 BIN1	Genomic		a single nucleotide polymorphism in the Bridging Integrator 1 gene	these should be specific polymorphisms	The present metaanalysis suggested that IL-1A, IL-1B, and BIN1 were candidate genes for AD pathogenesis. Polymorphisms of IL-1A, IL1B, and BIN1 are associated with AD onset.	Increase risk	-
#273	AD	AD	rs744373 BIN1	rs744373 BIN1	Genomic		a single nucleotide polymorphism in the Bridging Integrator 1 gene	these should be specific polymorphisms	The present metaanalysis suggested that IL-1A, IL-1B, and BIN1 were candidate genes for AD pathogenesis. Polymorphisms of IL-1A, IL1B, and BIN1 are associated with AD onset.	Increase risk	-
#424	late-onset Alzheimer’s disease (LOAD)	AD	rs744373 BIN1	rs744373 BIN1	Genomic		a single nucleotide polymorphism in the Bridging Integrator 1 gene	these have been seperated	Our study suggests that rs610932 MS4A6A, rs3764650 ABCA7, rs744373 BIN1, rs6656401 CR1, and rs11136000 CLU are associated with LOAD.	Increase risk	-
#308	AD risk	AD	ESR1 PvuII polymorphism	ESR1 PvuII polymorphism	Genomic		a polymorphism in ESR1, a member of the nuclear receptor superfamily of ligand-activated transcription factors, located on human chromosome 6q25, and is one of the key mediators of hormonal response in estrogen-sensitive tissues	from paper	The results indicated that a significant association was found between the ESR1 PvuII polymorphism and AD risk in Caucasian populations (CC + CT versus TT, odds ratio [OR] 1.14, 95% confidence interval [CI] 1.02–1.28, P=0.03; CT versus TT, OR 1.16, 95% CI 1.02–1.31, P=0.02), whereas no evidence of association was found in Asian populations	decrease risk	-
#308	AD risk	AD	ESR1 XbaI polymorphism	ESR1 XbaI polymorphism	Genomic		a polymorphism in ESR1, a member of the nuclear receptor superfamily of ligand-activated transcription factors, located on human chromosome 6q25, and is one of the key mediators of hormonal response in estrogen-sensitive tissues	from paper	we did not find any significant association between the ESR1 XbaI polymorphism and AD risk for any model in Caucasian and Asian populations (all P>0.05).	not significant	-
#266	AD risk	AD	−1082G/A polymorphism in IL-10 gen A allele carriers	IL-10 gene polymorphism	Genomic		−1082G/A polymorphism in interleukin 10 A allele carriers		The results indicated that the A allele carriers (AA+AG) had a 27% increased risk of AD, when compared with the homozygote GG (OR=1.27, 95%CI=1.02-1.58 for AA+AG vs. GG).	increase risk	-
#266	AD risk	AD	−1082G/A polymorphism in IL-10 gen homozygote GG	IL-10 gene polymorphism	Genomic		−1082G/A polymorphism in interleukin 10 GG carriers		The results indicated that the A allele carriers (AA+AG) had a 27% increased risk of AD, when compared with the homozygote GG (OR=1.27, 95%CI=1.02-1.58 for AA+AG vs. GG).	increase risk	-
#273	AD	AD	IL-1A rs1800587	IL-1A rs1800587	Genomic		a single nucleotide polymorphism in the Interleukin 1 Alpha gene	these should be specific polymorphisms	The present metaanalysis suggested that IL-1A, IL-1B, and BIN1 were candidate genes for AD pathogenesis. Polymorphisms of IL-1A, IL1B, and BIN1 are associated with AD onset.	Increase risk	-
#273	AD	AD	IL-1B rs1143634	IL-1B rs1143634	Genomic		a single nucleotide polymorphism in the Interleukin 1 Beta gene	these should be specific polymorphisms	The present metaanalysis suggested that IL-1A, IL-1B, and BIN1 were candidate genes for AD pathogenesis. Polymorphisms of IL-1A, IL1B, and BIN1 are associated with AD onset.	Increase risk	-
#317	AD risk	AD	IL-6-174G/C polymorphism	IL-6-174G/C polymorphism	Genomic		IL-6-174G/C gene is more than one allele occupies that gene's locus within a population		a borderline statistically significant association was observed between the IL-6-174G/C polymorphism and AD risk in Caucasians	Increase risk	-
#354	AD risk	AD	IL-6 −174G/C polymorphism	il-6-174g/c polymorphism	Genomic				no significant association was observed between the IL-6 −174G/C polymorphism and AD risk	Not significant	-
#756	risk of AD	AD	interleukin-8 (IL-8) gene polymorphism –251T>A	interleukin-8 gene polymorphism	Genomic		a polymorphism in a CXC chemokine, located on chromosome 4q13–21 consisting of 4 exons, 3 introns, and a proximal promoter region, and usually served as a chemoattractant of neutrophils and lymphocytes in inflammatory activity	from paper	Overall, a significant association of IL-8 gene -251T>A polymorphism with increased risk of AD was observed in several genetic models (allele, A vs T: OR=1.32, 95%CI=1.16-1.50; homozygous, AA vs TT: OR=1.70, 95%CI=1.21-2.21; heterozygous, TA vs TT: OR=1.37, 95% CI=1.12-1.69; recessive, AA vs TA+TT: OR=1.40, 95%CI=1.12-1.75).	increase risk	higher
#419	AD	AD	LncRNA 17A	LncRNA 17A	Genomic		a pol III-dependent lncRNA which hs the potential to regulate pol II-transcribed protein coding genes maps into intron 3 of GPR51 gene	from paper	it can be triggered by inflammatory response in AD, and then depraving the development of AD	Increase risk	-
#419	AD	AD	LncRNA	long non-coding RNA	Genomic		novel RNA molecules over 200 nucleotides in length, located in the nucleus or cytoplasm, which demonstrate a conserved secondary structure and a functional roles in molecular biology by multifaceted mechanisms at various levels in spite of that they have no potential for protein-coding	from paper	Moreover, compared with healthy population, 315 lncRNAs were significantly dysregulated in the brain of AD patients, of which 238 lncRNAs were up-regulated and 77 were down-regulated	Increase risk	-
#419	AD	AD	long non-coding RNAs(BC200)	long non-coding RNAs(BC200)	Genomic		Brain cytoplasmic 200 long-noncoding RNA	from wiki	it was the risk factors for AD may through exacerbating synaptic and neuron exhaustion	Increase risk	-
#419	AD	AD	long non-coding RNAs(EBF3-AS)	long non-coding RNAs(EBF3-AS)	Genomic		early B cell factor 3 antisense transcript	from paper	it was the risk factors for AD may through exacerbating synaptic and neuron exhaustion	Increase risk	-
#403	AD risk	AD	VEGF− 1154G/A	vegf-1154g/a	Genomic		promoter polymorphism of vascular endothelial growth factor (VEGF) gene	https://www.sciencedirect.com/science/article/pii/S0378111913000619?via%3Dihub	There was no significant association between VEGF promoter polymorphisms(− 2578C/A, -1154G/A) and AD risk	Not significant	-
#403	AD risk	AD	VEGF − 2578C/A	vegf-2578c/a	Genomic		promoter polymorphism of vascular endothelial growth factor (VEGF) gene	https://www.sciencedirect.com/science/article/pii/S0378111913000619?via%3Dihub	There was no significant association between VEGF promoter polymorphisms(− 2578C/A, -1154G/A) and AD risk	Not significant	-
#207	AD	AD	ACE gene I/D polymorphism	ACE gene I/D polymorphism	Genomic		An insertion (I) or deletion (D) polymorphism of a 287-bp Alu repeat sequence has been identified in intron 16 of the ACE gene, which results in three genotypes—homozygous DD, II, and heterozygous DI, and has been reported to account for about 50 % of the inter individual variability of plasma ACE concentration	https://regroup-production.s3.amazonaws.com/documents/ReviewReference/247181440/Yuan%20Y%20et%20al.%20-%202015%20-%20Angiotensin-converting%20enzyme%20gene%20insertion-delet.pdf?AWSAccessKeyId=AKIAJBZQODCMKJA4H7DA&Expires=1650626398&Signature=eRBxqXRkH9ZJ%2BQNe%2FMC1Y3PebAk%3D	ACE gene I/D polymorphism is a genetic risk factor for AD in Chinese population.	Increase risk	-
#1132	dementia	dementia	acetylcholinesterase inhibitors	acetylcholinesterase inhibitors	Medication	Y	work by inhibiting acetylcholinesterase (the enzyme primarily responsible for synaptic recycling of acetylcholine in gray matter), thereby prolonging the action of endogenous acetylcholine. Three such inhibitors are currently in clinical use: donepezil (Aricept), rivastigmine (Exelon), and galantamine (Razadyne).	from paper	acetylcholinesterase inhibitors have a consistent benefit across all stages of dementia	Decrease risk	-
#588	AD	AD	ACE inhibitors	acetylcholinesterase inhibitors	Medication	Y	a group of medicines that block the normal breakdown of acetylcholine; include rivastigmine, donepezil and galantamine	https://www.drugs.com/drug-class/cholinesterase-inhibitors.html#:~:text=Cholinesterase%20inhibitors%20(also%20called%20acetylcholinesterase,and%20the%20central%20nervous%20system.; from article	limited clinical evidence and meta-analysis of treatment studies have reported no benefit	Not significant	-
#405	vascular dementia	vascular dementia	activated factor VII	activated factor VII	Biomarker	Y	Factor VII is one of the proteins that causes blood to clot in the coagulation cascade.	https://browser.ihtsdotools.org/?perspective=full&conceptId1=116181003&edition=MAIN/2022-02-28&release=&languages=en	VD group showed increased fibrinogen levels, activated facotr VII, factor VIII, VWF, D-dimer, homocysteine	Increase risk	higher
#934	dementia	Dementia	Leisure time physical activity	activity	Life style		those physical activities that are not required as essential activities of daily living and are performed at the discretion of the person. These include activities such as sports, exercising, and recreational walking		Leisure time physical activity, even of moderate level, showed protective effects against dementia	Decrease risk	-
#471	AD	AD	adherence to healthy diet	adherence to healthy diet	Life style		Mediterranean diet, dietary approaches to stop hypertension (DASH), Mediterranean-DASH intervention for neurodegenerative delay, and seafood-rich diet	from paper	adherence to healthy diet can decrease oxidative stress and inflammation and accumulation of amyloid-b and consequently can descrease the risk of AD	Decrease risk	-
#442	AD	AD	adiposity	adiposity	Condition	Y	severe or morbid overweight	https://www.ifb-adipositas.de/en/obesity/what-adiposity	no evidence for causal relationships between adiposity and Alzheimer’s disease	Not significant	-
#164	risk of dementia	Dementia	affective disorders	affective disorders	Condition	Y	Affective disorders are illnesses that affect the way you think and feel;including hippocampal atrophy in those with a history of depression and white matter changes in individuals with bipolar or major depressive disorder, especially those with late-onset depression.	https://www.saintlukeskc.org/health-library/understanding-affective-mood-disorders#:~:text=Affective%20disorders%20are%20illnesses%20that,Depression. https://regroup-production.s3.amazonaws.com/documents/ReviewReference/247181369/da%20Silva%20J%20et%20al.%20-%202013%20-%20Affective%20disorders%20and%20risk%20of%20developing%20dementi.pdf?AWSAccessKeyId=AKIAJBZQODCMKJA4H7DA&Expires=1650016806&Sign…	Affective disorders are associated with an increased risk of developing dementia	Increase risk	-
#157	incidence of dementia	dementia	advanced age	age	Demographic	Y	older		incidence of dementia ranged from 8.7 to 21.8/1000/year, and major risk factors were advanced age and femanle sex.	Increase risk	higher
#425	AD	AD	age	age	Demographic	Y	older		age, genetics, depression and hypertension were determined as the risk factors for AD	Increase risk	higher
#567	risk of AD	AD	age	age	Demographic	Y	the length of time that a person has lived or a thing has existed.	from wikipedia	an increased risk of AD associated with head injury in males, age, diabetes mellitus, conjugated equine estrogen use with medroxyprogesterone acetate, current smoking, and lower social engagement.	Increase risk	higher
#655	dementia risk	dementia	age	age	Demographic	Y	the length of time that a person has lived	from google	Four studies, three from Mainland China[21, 25,26] and one from Taiwan[24], reported an increased risk of dementia with increasing age. The risk was higher in women than in men [Odds Ratio (OR) = 2.5 [95% confi dence interval (CI): 1.2–5.1][26], and men living in rural areas were less likely to be at risk than women [OR = 0.4 (95% CI: 0.2–0.7)]	inconsistent	-
#857	AD dementia	AD	age	age	Demographic	Y	the length of time that a person has lived	from google	Advanced age and lower education were consistently recognized as risk factors for AD.	increase risk	-
#952	dementia	dementia	older age	age	Demographic	Y	older		male sex, increased age, obesity, lack of exercise, hypertension, stroke, type 2 diabetes mellitus, and high body mass index have been clearly linked to vascular dementia and probably AD.	Increase risk	higher
#250	AD incidence	AD	agreeablness	Agreeableness	Life style		an interpersonal dimension defined by altruism, trust, modesty, and cooperativeness	from paper	The meta-analysis confirmed the associations of neuroticism (P = 2 × 10(-9)) and conscientiousness (P = 2 × 10(-6)), along with weaker effects for openness and agreeableness (P < .05).	decrease risk	-
#1021	any dementia	Dementia	air pollution	Air Pollution	Environment	N	the contamination of air due to the presence of substances in the atmosphere that are harmful to the health of humans and other living beings, or cause damage to the climate or to materials	from wikipedia	air pollution was associated with an decrease risk of any dementia	Decrease risk	-
#401	dementia	dementia	ambient air pollution	Air pollution	Environment	N	contamination of the indoor or outdoor environment by any chemical, physical or biological agent that modifies the natural characteristics of the atmosphere	https://www.who.int/health-topics/air-pollution#:~:text=Air%20pollution%20is%20contamination%20of,common%20sources%20of%20air%20pollution.	Available evidence indicates a consistent positive association between ambient air pollution and both T2DM and neurodegeneration risk, such as dementia and a general decline in cognition.	increase risk	-
#458	AD/dementia	AD	air pollution (PM2.5)	air pollution	Environment	N	Fine particulate matter (PM2.5) is an air pollutant that is a concern for people's health when levels in air are high		exposure to PM2.5 was positively associated with a higher risk for dementia	Increase risk	-
#553	dementia	dementia	air pollution exposures	Air Pollution	Environment	N	Higher levels of nitrogen oxides, carbon monoxide concentration, Environmental tobacco smoke, ozone, PM2.5, PM10	from paper	we found moderate evidece for air pollution exposres being related to dementiarisk	Increase risk	-
#274	dementia risk	dementia	mild-to-moderate alcohol consumption	Alcohol	Life style		a colorless volatile flammable liquid that is produced by the natural fermentation of sugars and is the intoxicating constituent of wine, beer, spirits, and other drinks, and is also used as an industrial solvent and as fuel	from google	Conflicting results were found for the association between dementia and putative risk factors (smoking) and protective factors (mild-to-moderate alcohol consumption, dietary antioxidants, Mediterranean diet, and living with others).	inconsistent	-
#298	dementia	Dementia	moderate drink	Alcohol	Life style		a drink that contains ethanol, a type of alcohol produced by fermentation of grains, fruits, or other sources of sugar that acts as a drug.	from wikipedia	Moderate alcohol consumption tended to be protective against dementia	Decrease risk	moderate
#298	dementia	Dementia	nondrinker and frequent drinker	Alcohol	Life style		a drink that contains ethanol, a type of alcohol produced by fermentation of grains, fruits, or other sources of sugar that acts as a drug.	from wikipedia	nondrinkers and frequent drinkers exhibited a higher risk for dementia	Increase risk	zero and frequent
#435	any Dementia	dementia	alcohol	Alcohol	Life style		a drink that contains ethanol, a type of alcohol produced by fermentation of grains, fruits, or other sources of sugar that acts as a drug.	from wikipedia	We also found that reduced risk was consistently associated with physical activity, light alcohol consumption, fish consumption and statin use	Decrease risk	light
#435	VaD	VaD	alcohol	Alcohol	Life style		a drink that contains ethanol, a type of alcohol produced by fermentation of grains, fruits, or other sources of sugar that acts as a drug.	from wikipedia	We also found that reduced risk was consistently associated with physical activity, light alcohol consumption, fish consumption and statin use	Decrease risk	light
#435	AD	AD	alcohol	Alcohol	Life style		a drink that contains ethanol, a type of alcohol produced by fermentation of grains, fruits, or other sources of sugar that acts as a drug.	from wikipedia	We also found that reduced risk was consistently associated with physical activity, light alcohol consumption, fish consumption and statin use	Decrease risk	light
#486	incidence of dementia	Dementia	alcohol use	Alcohol	Life style		a drink that contains ethanol, a type of alcohol produced by fermentation of grains, fruits, or other sources of sugar that acts as a drug.	from wikipedia	alcohol use is associated with incidence of dementia	Increase risk	higher
#487	dementia	dementia	excessive drinking	Alcohol	Life style		excessive alcohol consumption	from paper	excessive drinking increases dementia risk	Increase risk	higher
#566	AD	AD	light-to-moderate drinking	Alcohol	Life style		a drink that contains ethanol, a type of alcohol produced by fermentation of grains, fruits, or other sources of sugar that acts as a drug.	from wikipedia	cognitive activity, current smoking (Western population), light-to-moderate drinking, stress, high BMI in late-life decreasing the risk	Decrease risk	light-to-moderate
#567	risk of AD	AD	light-to-moderate alcohol consumption	Alcohol	Life style		a drink that contains ethanol, a type of alcohol produced by fermentation of grains, fruits, or other sources of sugar that acts as a drug.	from wikipedia	statins, light-to-moderate alcohol consumption, compliance with a Mediterranean diet, higher educational attainment, physically and cognitively stimulating activities, and APOE ε2 appeared to be associated with a decreased risk of AD onset	Decrease risk	light-to-moderate
#655	dementia risk	dementia	alcohol	Alcohol	Life style		An alcoholic drink is a drink that contains ethanol, a type of alcohol produced by fermentation of grains, fruits, or other sources of sugar that acts as a drug	from wiki	Light-to-moderate alcohol consumption, defi ned as 1–18 units/week for men and 1–14 units/week for women (1 unit = 8 g alcohol) was associated with a lower risk compared to those not drinking alcohol [OR = 0.5 (95% CI: 0.3–0.8)], and a similar risk was reported in patients with AD [OR = 0.3 (95% CI: 0.2–0.5)] and VaD [OR = 0.6 (95% CI: 0.6–0.7)][27]	inconsistent	?
#1049	AD progression	AD	alpha-lipoic acid (ALA)	alpha-lipoic acid (ALA)	Medication	Y	Alpha-lipoic acid (ALA-1,2-dithiolane-3-pentanoic acid), also known as thioic acid, is a natural antioxidant synthesized in human body. Its structural formula comprises two thiol groups that can be oxidized or reduced, making it a redox pair (Fig. 1). ALA exists as two enantiomers: S - (−) - lipoic acid and R - (+) - lipoic acid, the last being the naturally occurring form that acts as an essenti…	from paper	ALA as a supplement was effective in the prevention of AD progression.	Decrease risk	-
#1058	AD risk	AD	Aluminum	Aluminum	Environment	N	a lightweight silvery white metal of main Group 13 (IIIa, or boron group) of the periodic table	from wiki	associated with an increased risk of AD.	Increase risk	-
#553	dementia	dementia	aluminium	aluminum	Environment	N	levels of aluminium consumption in drinking water	from paper	there was little evidence that toxic heavy metals influence dementia risk, apart from aluminium - where larger, better quality studies suggested as association.	Increase risk	-
#823	dementia	dementia	Androgen deprivation therapy	Androgen deprivation therapy	Medication	Y	a mainstay of treatment for metastatic and locoregional prostate cancer	from article	ADT in the treatment of prostate cancer may be associated with an increased dementia risk.	Increase risk	-
#347	AD risk	AD	general anesthesia exposure	anesthesia	Procedure	Y	a state of controlled, temporary loss of sensation or awareness that is induced for medical purposes	from wiki	There was no significant association between any exposure to GA and risk of AD (pooled OR: 1.05; 95% CI: 0.93 - 1.19, Z = 0.80, p = 0.43)	not significant	-
#655	dementia risk	dementia	angina	Angina	Condition	Y	A type of chest pain caused by reduced blood flow to the heart	from google	One study reported that patients with angina were more likely to have dementia [OR = 2.6 (95% CI: 1.0–6.6)][26]	inconsistent	?
#87	AD incidence	AD	angiotensin converting enzyme inhibitor (ACEI)	angiotensin converting enzyme inhibitor	Medication	Y	a class of medication used primarily for the treatment of high blood pressure and heart failure	from wiki	Meanwhile, in an analysis of subgroups, both subjects with angiotensin converting enzyme inhibitor (ACEI) and angiotensin receptor blocker (ARB) use were lower incidence of AD (RR, 0.87; 95% CI 0.74-1.00; RR, 0.69; 95% CI 0.44-0.93, respectively) than those without, whereas, indirect comparison between ACEI and ARB revealed no significance in the risk of AD (RR, 1.27, 95% CI 0.85-1.89, p=0.245)	decrease risk	lower
#766	AD	AD	Angiotensin II receptor blockers (ARBs)	Angiotensin receptor blocker	Medication	Y	a group of pharmaceuticals that bind to and inhibit the angiotensin II receptor type 1 (AT1) and thereby block the arteriolar contraction and sodium retention effects of renin–angiotensin system	from wiki	Controlled studies on hypertensive patients, open trials, case reports, and database meta-analysis indicate significant therapeutic effects of ARBs in Alzheimer’s disease.	decrease risk	-
#87	AD incidence	AD	angiotensin receptor blocker (ARB)	angiotensin receptor blocker	Medication	Y	a group of pharmaceuticals that bind to and inhibit the angiotensin II receptor type 1 (AT1) and thereby block the arteriolar contraction and sodium retention effects of renin–angiotensin system	from wiki	Meanwhile, in an analysis of subgroups, both subjects with angiotensin converting enzyme inhibitor (ACEI) and angiotensin receptor blocker (ARB) use were lower incidence of AD (RR, 0.87; 95% CI 0.74-1.00; RR, 0.69; 95% CI 0.44-0.93, respectively) than those without, whereas, indirect comparison between ACEI and ARB revealed no significance in the risk of AD (RR, 1.27, 95% CI 0.85-1.89, p=0.245)	decrease risk	-
#963	dementia	dementia	ankle-brachial index	ankle-brachial index	Biomarker	Y	The ankle-brachial index test compares the blood pressure measured at your ankle with the blood pressure measured at your arm.	https://www.mayoclinic.org/tests-procedures/ankle-brachial-index/about/pac-20392934	all except one reported a significant association between a low ankle-brachial index and cognitive imparment, dementia or AD	Increase risk	lower
#435	AD	AD	Anti- inflammatories	Anti- inflammatories	Medication	Y	Anti-inflammatory drugs, make up about half of analgesics. These drugs remedy pain by reducing inflammation as opposed to opioids, which affect the central nervous system to block pain signaling to the brain.	from wikipedia	Significant associations with AD decreased risk and Anti- inflammatories drug NSAIDS	Decrease risk	-
#834	AD patient	AD	anti-amyloid-b immunotherapy(aducanumab	anti-amyloid-b immunotherapy	Medication	Y	a medication designed to treat Alzheimer's disease. It is an amyloid beta-directed monoclonal antibody that targets aggregated forms of amyloid beta found in the brains of people with Alzheimer's disease to reduce its buildup	from wiki	aducanumab and solanezumab improve the cognitive function, while aducanumab and bapineuzumab may increase the risks of ARIA.	Decrease risk	-
#834	AD patient	AD	anti-amyloid-b immunotherapy( solanezumab)	anti-amyloid-b immunotherapy	Medication	Y	a monoclonal antibody being investigated by Eli Lilly as a neuroprotector for patients with Alzheimer's disease.	from wiki	aducanumab and solanezumab improve the cognitive function, while aducanumab and bapineuzumab may increase the risks of ARIA.	Decrease risk	-
#834	AD patient	AD	anti-amyloid-b immunotherapy( bapineuzumab)	anti-amyloid-b immunotherapy	Medication	Y	a humanized monoclonal antibody that acts on the nervous system and may have potential therapeutic value for the treatment of Alzheimer's disease and possibly glaucoma.	from wiki	aducanumab and solanezumab improve the cognitive function, while aducanumab and bapineuzumab may increase the risks of ARIA.	Decrease risk	-
#487	dementia	dementia	anticholinergic drug use	anticholinergic drugs	Medication	Y	Anticholinergics are drugs that block the action of acetylcholineTrusted Source. Acetylcholine is a neurotransmitter, or a chemical messenger. It transfers signals between certain cells to affect how your body functions.	https://www.healthline.com/health/anticholinergics	we did not identify any reviews or meta-analysis	Not significant	-
#914	dementia and AD	AD	anticholinergic drugs	anticholinergic drugs	Medication	Y	a type of medication that blocks the action of a neurotransmitter called acetylcholine	https://www.medicalnewstoday.com/articles/323514#what-are-they	Increased levels of exposure to anticholinergic drugs are correlated with dementia and worsening Alzheimer’s disease (AD)	Increase risk	-
#1048	dementia	Dementia	anticoagulation	Anticoagulation	Medication	Y	the standard treatment to prevent stroke in patients with atrial fibrillation	https://regroup-production.s3.amazonaws.com/documents/ReviewReference/251927195/Zeng%20et%20al.%20-%202019%20-%20Anticoagulation%20in%20atrial%20fibrillation%20and%20cogniti.pdf?AWSAccessKeyId=AKIAJBZQODCMKJA4H7DA&Expires=1650633540&Signature=p%2B90MW6x8aY2D0rWY3u6v76N49s%3D	anticoagulation was associated with reduced risk of dementia	Decrease risk	-
#1185	incidence or prevalence of dementia	dementia	antihypertensive therapy	antihypertensive medication	Medication	Y	Among the most important and most widely used medications are thiazide diuretics, calcium channel blockers, ACE inhibitors, angiotensin II receptor antagonists (ARBs), and beta blockers	https://en.wikipedia.org/wiki/Antihypertensive_drug#:~:text=There%20are%20many%20classes%20of,ARBs)%2C%20and%20beta%20blockers	the use of antihypertensive therapy is associated with a lesser incidence or prevalence of cognitive impairment and dementia	Decrease risk	-
#25	all-dementia	Dementia	Intensive blood pressure-lowering	antihypertensive medication	Medication	Y	a class of drugs that are used to treat hypertension	from wiki	Intensive blood pressure-lowering did not reduce the risk of recurrent stroke, time to recurrent stroke, risk of dementia	Not significant	-
#435	any Dementia	dementia	Antihypertensives	antihypertensive medication	Medication	Y	a class of drugs that are used to treat hypertension (high blood pressure)	from wikipedia	Late-life alcohol consumption (light to moderate and any, compared with abstinence) , statins used in mid/late-life versus no statins higher levels of phys- ical activity (as compared to lower levels) , antihy- pertensives and antioxidants and were associated with reduced risk of Any Dementia.	Decrease risk	-
#435	AD	AD	Antihypertensives	antihypertensive medication	Medication	Y	a class of drugs that are used to treat hypertension (high blood pressure)	from wikipedia	insufficient evidence to draw even tentative conclusions	Not significant	-
#487	dementia	dementia	antihypertensive treatment	antihypertensive medication	Medication	Y	Among the most important and most widely used medications are thiazide diuretics, calcium channel blockers, ACE inhibitors, angiotensin II receptor antagonists (ARBs), and beta blockers	https://en.wikipedia.org/wiki/Antihypertensive_drug#:~:text=There%20are%20many%20classes%20of,ARBs)%2C%20and%20beta%20blockers	antihypertesive treatment can reduce the risk for all cause dementia	Decrease risk	-
#519	incidence of dementia	Dementia	antihypertensive medication	antihypertensive medication	Medication	Y	a class of drugs that are used to treat hypertension (high blood pressure)	from wikipedia	antihypertensive medication could prevent the incidence of dementia	Decrease risk	-
#519	risk of AD	AD	antihypertensive medication	antihypertensive medication	Medication	Y	a class of drugs that are used to treat hypertension (high blood pressure)	from wikipedia	Antihypertensive medication could decrease the risk of not only vascular dementia but also Alzheimer’s disease	Decrease risk	-
#519	risk of vascular dementia	Vascular dementia	antihypertensive medication	antihypertensive medication	Medication	Y	a class of drugs that are used to treat hypertension (high blood pressure)	from wikipedia	Antihypertensive medication could decrease the risk of not only vascular dementia but also Alzheimer’s disease	Decrease risk	-
#529	dementia	dementia	Antihypertensive treatment	antihypertensive medication	Medication	Y	a class of drugs that are used to treat hypertension	from wiki	Antihypertensive treatment reduced the risk of all-cause dementia	Decrease risk	-
#532	dementia	dementia	antihypertensive therapy	antihypertensive medication	Medication	Y	Among the most important and most widely used medications are thiazide diuretics, calcium channel blockers, ACE inhibitors, angiotensin II receptor antagonists (ARBs), and beta blockers	https://en.wikipedia.org/wiki/Antihypertensive_drug#:~:text=There%20are%20many%20classes%20of,ARBs)%2C%20and%20beta%20blockers	antihypertesive treatment was associated with a nonsignificant reduced risk of dementia	Not significant	-
#532	AD	AD	antihypertensive therapy	antihypertensive medication	Medication	Y	Among the most important and most widely used medications are thiazide diuretics, calcium channel blockers, ACE inhibitors, angiotensin II receptor antagonists (ARBs), and beta blockers	https://en.wikipedia.org/wiki/Antihypertensive_drug#:~:text=There%20are%20many%20classes%20of,ARBs)%2C%20and%20beta%20blockers	antihypertesive treatment was associated with reduced AD risk	Decrease risk	-
#566	AD	AD	antihypertensive medication	antihypertensive medication	Medication	Y	a class of drugs that are used to treat hypertension (high blood pressure)	from wikipedia	oestrogen, statin, antihypertensive medications and non-steroidal anti- inflammatory drugs therapy) as well as 4 dietary exposures (folate, vitamin E/C and coffee) as protective factors of AD.	Decrease risk	-
#274	dementia risk	dementia	dietary antioxidants	Antioxidant	Biomarker	N	compounds that inhibit oxidation, a chemical reaction that can produce free radicals and chain reactions that may damage the cells of organisms	from wiki	Conflicting results were found for the association between dementia and putative risk factors (smoking) and protective factors (mild-to-moderate alcohol consumption, dietary antioxidants, Mediterranean diet, and living with others).	inconsistent	-
#435	any Dementia	dementia	antioxidants	antioxidants	Medication	N	compounds that inhibit oxidation, a chemical reaction that can produce free radicals and chain reactions that may damage the cells of organisms	from wikipedia	Late-life alcohol consumption (light to moderate and any, compared with abstinence) , statins used in mid/late-life versus no statins higher levels of phys- ical activity (as compared to lower levels) , antihy- pertensives and antioxidants and were associated with reduced risk of Any Dementia.	Decrease risk	-
#1270	incident AD or dementia	dementia	anxiety	anxiety	Condition	Y	A mental health disorder characterized by feelings of worry, anxiety, or fear that are strong enough to interfere with one's daily activities			Not significant	-
#1270	incident AD	AD	anxiety	Anxiety	Condition	Y	psychiatric clinical condition, psychological symptoms	https://link.springer.com/article/10.1007/s11065-020-09437-5		Not significant	-
#1270	dementia	Dementia	anxiety	Anxiety	Condition	Y	psychiatric clinical condition, psychological symptoms	https://link.springer.com/article/10.1007/s11065-020-09437-5		Not significant	-
#1270	incident AD or dementia	AD	anxiety	anxiety	Condition	Y	a feeling of fear, dread, and uneasiness	https://medlineplus.gov/anxiety.html#:~:text=Anxiety%20is%20a%20feeling%20of,before%20making%20an%20important%20decision.		Not significant	-
#284	incident all-cause dementia	dementia	Clinically significant anxiety in midlife	Anxiety	Condition	Y	a feeling of fear, dread, and uneasiness	https://medlineplus.gov/anxiety.html	all studies found a positive association between clinically significant anxiety and future dementia. Due to the heterogeneity between studies, a meta-analysis was not conducted.	increase risk	-
#345	dementia	dementia	anxiety	Anxiety	Condition	Y	a feeling of worry, nervousness, or unease, typically about an imminent event or something with an uncertain outcome	from google	Depression (OR 1.64; 95% CI 1.49–1.81; 8 studies), and anxiety (OR 2.05; 95% CI 1.29–3.28; 2 studies), showed strong positive associations with all dementia	increase risk	-
#350	dementia	dementia	anxiety	anxiety	Condition	Y	A mental health disorder characterized by feelings of worry, anxiety, or fear that are strong enough to interfere with one's daily activities		anxiety predicted incident cognitive impairment and dementia	Increase risk	-
#412	dementia	dementia	anxiety	anxiety	Condition	Y	A mental health disorder characterized by feelings of worry, anxiety, or fear that are strong enough to interfere with one's daily activities		Anxiety significantly increases the risk of dementia	Increase risk	-
#427	Alzheimer’s disease and vascular dementia	vascular dementia	Anxiety	Anxiety	Condition	Y	a feeling of fear, dread, and uneasiness	https://medlineplus.gov/anxiety.html#:~:text=Anxiety%20is%20a%20feeling%20of,before%20making%20an%20important%20decision.	Anxiety is a risk factor for both types of dementia.	Increase risk	-
#502	incident all-cause dementia and AD	dementia	prior anxiety	Anxiety	Condition	Y	a feeling of fear, dread, and uneasiness	https://medlineplus.gov/anxiety.html	persons with clinically-significant anxiety had a 1.6 greater odds of being diagnosed with dementia at a later time	Increase risk	-
#502	all-cause dementia	dementia	anxiety	anxiety	Condition	Y	A mental health disorder characterized by feelings of worry, anxiety, or fear that are strong enough to interfere with one's daily activities		a higher risk of developing all-cause dementia in people with prior anxiety	Increase risk	-
#502	all-cause dementia	Dementia	anxiety	Anxiety	Condition	Y	Anxiety is a feeling of fear, dread, and uneasiness. It might cause you to sweat, feel restless and tense, and have a rapid heartbeat.	https://medlineplus.gov/anxiety.html#:~:text=Anxiety%20is%20a%20feeling%20of,before%20making%20an%20important%20decision.	increase the risk of subsequently developing all-cause dementia in people with no previously diagnosed anxiety	Increase risk	-
#502	all-cause dementia	dementia	anxiety	anxiety	Condition	Y	a feeling of fear, dread, and uneasiness	https://medlineplus.gov/anxiety.html#:~:text=Anxiety%20is%20a%20feeling%20of,before%20making%20an%20important%20decision.	a higher risk of developing all-cause dementia in people with prior anxiety	Increase risk	-
#103	dementia risk	dementia	arachidonic acid (AA)	arachidonic acid	Biomarker	Y	a liquid unsaturated fatty acid C20H32O2 that occurs in most animal fats		Our analyses showed a significant decrease for the patient group in levels of EPA (ES = −0.47, P < .0001) (Figure 2), DHA (ES = −0.33, P = .017) (Figure 2), and total n-3 PUFAs (ES = −0.46, P = .001) (Figure 2). The levels of AA (ES = 0.40, P = .157) (Figure 3) and total n-6 PUFAs (ES = −0.29, P = .059) (Figure 3) and the ratio of total n-3/total n-6 PUFAs (ES = −0.48, P = .069) (Figure 3) were n…	not significant	higher
#566	AD	AD	arthritis	arthritis	Condition	Y	a common disorder that affects your joints; It can cause pain and inflammation, making it difficult to move or stay active.	https://my.clevelandclinic.org/health/diseases/12061-arthritis	history of arthritis, heart disease, metabolic syndrome and cancer decreasing risk	Decrease risk	-
#225	Dementia	Dementia	Non-Stroke Cardiovascular Disease(severe atherosclerosis)	atherosclerosis	Condition	Y	The build-up of fats, cholesterol, and other substances in and on the artery walls.	https://www.mayoclinic.org/diseases-conditions/arteriosclerosis-atherosclerosis/symptoms-causes/syc-20350569?utm_source=Google&utm_medium=abstract&utm_content=Atherosclerosis&utm_campaign=Knowledge-panel	severe atherosclerosis emerged as significant risk factors for cognitive decline and/or dementia.	Increase risk	-
#1069	dementia	dementia	atrial fibrillation	atrial fibrillation	Condition	Y	an irregular and often very rapid heart rhythm (arrhythmia) that can lead to blood clots in the heart.		AF is considered an independent risk factor for cognitive impairment and dementia	Increase risk	-
#171	AD	AD	atrial fibrillation (AF)	atrial fibrillation	Condition	Y	an irregular and often very rapid heart rhythm (arrhythmia) that can lead to blood clots in the heart. A-fib increases the risk of stroke, heart failure and other heart-related complications.	https://www.mayoclinic.org/diseases-conditions/atrial-fibrillation/symptoms-causes/syc-20350624#:~:text=Atrial%20fibrillation%20(A%2Dfib),and%20other%20heart%2Drelated%20complications.	patients with AF increased risk of dementia	Increase risk	-
#225	Dementia	Dementia	Non-Stroke Cardiovascular Disease(atrial fibrillation)	atrial fibrillation	Condition	Y	an irregular and often very rapid heart rhythm (arrhythmia) that can lead to blood clots in the heart		atrial fibrillation emerged as significant risk factors for cognitive decline and/or dementia.	Increase risk	-
#435	any Dementia	dementia	Atrial fibrillation	Atrial fibrillation	Condition	Y	an irregular and often very rapid heart rhythm (arrhythmia) that can lead to blood clots in the heart. A-fib increases the risk of stroke, heart failure and other heart-related complications.	https://www.mayoclinic.org/diseases-conditions/atrial-fibrillation/symptoms-causes/syc-20350624#:~:text=Atrial%20fibrillation%20(A%2Dfib),and%20other%20heart%2Drelated%20complications.	Increased risk for either or all of AD, VaD, or Any Dementia is associated with low education, diabetes, smoking, depression, midlife obesity, high homocysteine, hypertension (VaD only), atrial fibril- lation (Any Dementia only), and social engagement (Any Dementia only)	Increase risk	-
#435	AD	AD	Atrial fibrillation	Atrial fibrillation	Condition	Y	an irregular and often very rapid heart rhythm (arrhythmia) that can lead to blood clots in the heart. A-fib increases the risk of stroke, heart failure and other heart-related complications.	https://www.mayoclinic.org/diseases-conditions/atrial-fibrillation/symptoms-causes/syc-20350624#:~:text=Atrial%20fibrillation%20(A%2Dfib),and%20other%20heart%2Drelated%20complications.	insufficient evidence to draw even tentative conclusions	Not significant	-
#422	risk of dementia	Dementia	Being married	being married	Life style		a formal union and social and legal contract between two individuals that unites their lives legally, economically, and emotionally	from wikipedia	Being married is associated with reduced risk of dementia	Decrease risk	-
#422	risk of dementia	Dementia	unmarried	being married	Life style		a formal union and social and legal contract between two individuals that unites their lives legally, economically, and emotionally	from wikipedia	unmarried is associated with increase risk of dementia	Increase risk	-
#1263	Dementia	Dementia	Benzodiazepine	Benzodiazepine	Medication	Y	a type of medication acting on the central nervous system and enhance the effect of the neurotransmitter gamma-aminobutyric acid. Benzodiazepines are a popular medication in the treatment of anxiety, depression, and insomnia patients around the world	from article	Odds of dementia were 78% higher in those who used benzodiazepines compared with those who did not use benzodiazepines	Increase risk	-
#435	any Dementia	dementia	Benzodiazepines	benzodiazepine	Medication	Y	a type of medication known as tranquilizers	https://www.webmd.com/mental-health/addiction/benzodiazepine-abuse#1	insufficient evidence to draw even tentative conclusions	Not significant	-
#481	dementia incidence	dementia	benzodiazepines	benzodiazepine	Medication	Y	a class of psychoactive drugs whose core chemical structure is the fusion of a benzene ring and a diazepine ring	from wiki	The results of the main meta-analysis suggest that benzodiazepines can be a risk factor for developing dementia (odds ratio 1.38, 95% confidence interval 1.07–1.77; I2 = 98%; 95% prediction interval 0.58–3.25; very low certainty).	increase risk	-
#277	dementia	dementia	bilingualism	bilingualism	Demographic	N	fluency in or use of two languages.		We did not find that bilingualism protects from cognitive decline or dementia from prospective studies.	Not significant	-
#435	any Dementia	Dementia	bilingualism	bilingualism	Demographic	N	the use of two languages, either by an individual speaker or by a community of speakers.	from wikipedia	insufficient evidence to draw even tentative conclusions	Not significant	-
#418	Dementia	dementia	Bipolar disorder	Bipolar disorder	Condition	Y	Bipolar disorder causes extreme mood swings that include emotional highs (mania or hypomania) and lows (depression).	https://www.mayoclinic.org/diseases-conditions/bipolar-disorder/symptoms-causes/syc-20355955	History of bipolar disorder is associated with significantly higher risk of dementia in older adults.	Increase risk	-
#641	AD treatment	AD	Blocking Amyloid-beta signaling	Blocking Amyloid-beta signaling	Medication	Y	Identifying and blocking the pathologic signaling pathway initiated by Aβ	from paper		Not significant	-
#641	AD treatment	AD	Blocking tau-Mediated toxicity	Blocking tau-Mediated toxicity	Medication	Y	prevent tau aggregation	from paper		Not significant	-
#1006	incident dementia	dementia	overweight and obesity in older age	body mass index	Condition	Y	the body mass divided by the square of the body height		the current evidence did not support a paradox on beneficial impacts of overweight and obesity in older age on incident dementia	Not significant	-
#208	AD	AD	overweight and obesity	body mass index	Condition	Y	the body mass divided by the square of the body height		Diabetes mellitus type 2, smoking, physical inactivity, overweight and obesity were significantly asociated with increased risk of AD	Increase risk	higher,mid-life
#217	dementia	dementia	Obesity (midlife)	body mass index	Condition	Y	midlife obesity		Obesity (midlife) increased dementia risk	Increase risk	higher,mid-life
#231	incident AD	AD	body mass index (BMI)	body mass index	Condition	Y	the body mass divided by the square of the body height, and is expressed in units of kg/m², resulting from mass in kilograms and height in metres	from wiki	The pooled relative risks of AD and Any Dementia for obese BMI in midlife compared to normal BMI were 2.04 (95% CI: 1.59, 2.62) and 1.64 (95% CI: 1.34, 2.00)	increase risk	higher,mid-life
#423	dementia	dementia	obesity	body mass index	Condition	Y	the body mass divided by the square of the body height		major risk factors of dementia included hypertension, low income, and low education, while the risk of developing dementia is increased by obesity, diabetes mellitus, and cardiovascular risk factors.	Increase risk	higher,mid-life
#435	VaD	VaD	BMI	body mass index	Condition	Y	a measure of body fat based on height and weight that applies to adult men and women.	https://www.nhlbi.nih.gov/health/educational/lose_wt/BMI/bmicalc.htm	Late-life smoking and overweight/obese BMI in mid- and late-life were consistently associated with increased risk of VaD.	Increase risk	higher,mid-life
#435	dementia	dementia	BMI	body mass index	Condition	Y	a measure of body fat based on height and weight that applies to adult men and women.	https://www.nhlbi.nih.gov/health/educational/lose_wt/BMI/bmicalc.htm	increased risk of Any Dementia was associated with underweight BMI in late-life	Increase risk	higher,mid-life
#435	AD	AD	BMI	body mass index	Condition	Y	a measure of body fat based on height and weight that applies to adult men and women.	https://www.nhlbi.nih.gov/health/educational/lose_wt/BMI/bmicalc.htm	Significant associations with AD increased risk were found for high BMI predominantly in midlife versus normal BMI (RR: 1.35 (1.19, 1.54)	Increase risk	higher,mid-life
#566	AD	AD	high body mass index in mid-life	Body mass index	Condition	Y	a measure of body fat based on height and weight that applies to adult men and women.	https://www.nhlbi.nih.gov/health/educational/lose_wt/BMI/bmicalc.htm	Life style (low education, high body mass index (BMI) in mid-life and low BMI increasing the risk	Increase risk	higher,mid-life
#566	AD	AD	high BMI in late-life	Body mass index	Condition	Y	a measure of body fat based on height and weight that applies to adult men and women.	https://www.nhlbi.nih.gov/health/educational/lose_wt/BMI/bmicalc.htm	cognitive activity, current smoking (Western population), light-to-moderate drinking, stress, high BMI in late-life decreasing the risk	Decrease risk	higher,mid-life
#566	AD	AD	low BMI	Body mass index	Condition	Y	a measure of body fat based on height and weight that applies to adult men and women.	https://www.nhlbi.nih.gov/health/educational/lose_wt/BMI/bmicalc.htm	Life style (low education, high body mass index (BMI) in mid-life and low BMI increasing the risk; we found grade I evidence showing that low BMI (at least <30 kg/m2) would increase AD risk	Increase risk	higher,mid-life
#655	dementia risk	dementia	lower bone mineral density	Bone mineral density	Biomarker	N	the amount of bone mineral in bone tissue	from wiki	In addition, lower bone mineral density was reported to be associated with a higher risk of AD in both men and women [RR = 2.7 (95% CI: 1.6–4.5)][28].	inconsistent	-
#888	AD risk	AD	bone mineral density (BMD)	Bone mineral density	Biomarker	N	the amount of bone mineral in bone tissue	from wiki	The combined results indicated that AD patients had lower BMD compared with controls (SMD -1.23, 95% CI -1.93--0.54), and lower femoral neck BMD were associated with increased risk of AD after adjusting for confounding variables (HR 2.19, 95% CI 1.67--2.88), respectively.	increase risk	-
#888	AD risk	AD	femoral neck bone mineral density (BMD)	Bone mineral density	Biomarker	N	the amount of bone mineral in bone tissue	from wiki	The combined results indicated that AD patients had lower BMD compared with controls (SMD -1.23, 95% CI -1.93--0.54), and lower femoral neck BMD were associated with increased risk of AD after adjusting for confounding variables (HR 2.19, 95% CI 1.67--2.88), respectively.	increase risk	higher
#1038	AD	AD	serum brain-derived neurotrophic factor (BDNF)	Brain-derived neurotrophic factor	Biomarker	Y	a neurotrophin that belongs to a family of proteins that promote the survival, functions, and development of neurons	from paper	Serum BDNF levels were significantly lower in patients with AD	Increase risk	lower
#215	dementia	dementia	Bullous pemphigoid	Bullous pemphigoid	Condition	Y	a rare skin condition that causes large, fluid-filled blisters.	https://www.mayoclinic.org/diseases-conditions/bullous-pemphigoid/symptoms-causes/syc-20350414#:~:text=Bullous%20pemphigoid%20(BUL%2Dus%20PEM,most%20common%20in%20older%20adults.	patients with BP were significantly more likely to have dementia	Increase risk	-
#435	AD	AD	Cancer	Cancer	Condition	Y	a disease in which some of the body’s cells grow uncontrollably and spread to other parts of the body.	https://www.cancer.gov/about-cancer/understanding/what-is-cancer	insufficient evidence to draw even tentative conclusions	Not significant	-
#566	AD	AD	cancer	cancer	Condition	Y	a disease in which some of the body’s cells grow uncontrollably and spread to other parts of the body.	https://www.cancer.gov/about-cancer/understanding/what-is-cancer	history of arthritis, heart disease, metabolic syndrome and cancer decreasing risk	Decrease risk	-
#588	AD	AD	Cannabinoids	Cannabinoids	Medication	N	compounds found in the cannabis plant or synthetic compounds that can interact with the endocannabinoid system	from wiki	Proposed mechanism of action is unclear owing to conflicting preclinical evidence and no well-designed clinical studies to date1	Not significant	-
#566	AD	AD	heart disease	cardiovascular disease	Condition	Y	The term “heart disease” refers to several types of heart conditions. In the United States, the most common type of heart disease is coronary artery disease (CAD), which can lead to heart attack.	https://www.cdc.gov/heartdisease/index.htm#:~:text=Heart%20disease%20is%20the%20leading,can%20lead%20to%20heart%20attack.	history of arthritis, heart disease, metabolic syndrome and cancer decreasing risk	Decrease risk	-
#294	dementia risk	dementia	cardiovascular disease risk model	cardiovascular risk factors	Condition	Y	total cholesterol, systolic BP, body-mass index (BMI), physical activity	from paper	In all studies, higher cardiovascular disease risk scores were associated with cognitive changes or risk of dementia.	inconsistent	-
#423	dementia	dementia	cardiovascular risk factors	cardiovascular risk factors	Condition	Y			major risk factors of dementia included hypertension, low income, and low education, while the risk of developing dementia is increased by obesity, diabetes mellitus, and cardiovascular risk factors.	Increase risk	-
#452	progression of MCI to dementia	Dementia	cardiovascular risk factors	cardiovascular risk factors	Condition	Y	abdominal obesity, hypertriglyceridemia, low high-density lipoprotein (HDL) levels, hypertension, and hyperglycaemia	https://regroup-production.s3.amazonaws.com/documents/ReviewReference/247181923/Pal%20K%20et%20al.%20-%202018%20-%20Mild%20cognitive%20impairment%20and%20progression%20to%20demen.pdf?AWSAccessKeyId=AKIAJBZQODCMKJA4H7DA&Expires=1650032855&Signature=GuQqx8AnPXIIPnFimi9%2B8vwYvV8%3D	Having multiple cardiovascular risk factors was a signicant risk factor for progression from MCI to dementia in people with MetS.	Increase risk	-
#566	AD	AD	carotid atherosclerosis	carotid atherosclerosis	Condition	Y	carotid arteries are two large blood vessels in your neck. They supply your brain and head with blood. If you have carotid artery disease, the arteries become narrow or blocked, usually because of atherosclerosis. Atherosclerosis is the buildup of plaque, which is made up of fat, cholesterol, calcium, and other substances found in the blood.	https://medlineplus.gov/carotidarterydisease.html	pre-existing disease (frailty, carotid atherosclerosis, hypertension, low diastolic blood pressure, type 2 diabetes mellitus (Asian population) increasing risk	Increase risk	-
#435	AD	AD	Carotid atherosclerosis	Carotid atherosclerosis	Condition	Y	carotid arteries are two large blood vessels in your neck. They supply your brain and head with blood. If you have carotid artery disease, the arteries become narrow or blocked, usually because of atherosclerosis. Atherosclerosis is the buildup of plaque, which is made up of fat, cholesterol, calcium, and other substances found in the blood.	https://medlineplus.gov/carotidarterydisease.html	insufficient evidence to draw even tentative conclusions	Not significant	-
#854	risk of AD	AD	cathepsins	Cathepsins	Biomarker	N	lysosomal proteases,can lead to functional impairment and gradual death of neurons; Cathepsins exacerbate intracellular conditions in neurons, by processing beta-amyloid precursor protein and converting it into amyloid beta.		cathepsins associated with reduction of the risk of AD; they play a protective role against AD and fight it by catalyzing the decomposition of beta-amyloids and converting them into the cut out forms of the carboxyl C-terminus.	Decrease risk	-
#891	incident all-cause dementia	Dementia	cerebral microbleeds (CMBs)	Cerebral Microbleeds	Condition	Y	type of Cerebral small vessel disease (CSVD) features	https://regroup-production.s3.amazonaws.com/documents/ReviewReference/251926940/Rensma%20et%20al.%20-%202018%20-%20Cerebral%20small%20vessel%20disease%20and%20risk%20of%20incident.pdf?AWSAccessKeyId=AKIAJBZQODCMKJA4H7DA&Expires=1650033551&Signature=2QNSZ5SJ0kyRUsj793RXwmikgjI%3D	cerebral microbleeds (CMBs) were not statistically significantly associated with incident all-cause dementia	Not significant	-
#590	dementia	dementia	Cerebrolysin	Cerebrolysin	Medication	N	a peptidergic compound with neurotrophic activity52 and a well documented safety and tolerability profile	from article	significant improvements were obtained in AD Assessment Scale-Cognitive scores	decrease risk	-
#703	in patients with mild-to-moderate AD	AD	Cerebrolysin	Cerebrolysin	Medication	N	a parenterally administered neuropeptide preparation with pharmacodynamic properties similar to those of endogenous neurotrophic factors	from article	Cerebrolysin has an overall beneficial effect and a favorable benefit-risk ratio in patients with mild-to-moderate AD. Cerebrolysin as a therapeutic agent should be considered by clinicians seeking treatment options for mild-to-moderate AD.	Decrease risk	-
#1046	risk of progression of AD	AD	pathophysiological AD biomarker (CSF, amyloid PET)	cerebrospinal fluid	Biomarker	Y	a clear, colorless liquid found in your brain and spinal cord		subtle cognitive decline associated with pathophysiological AD biomarker positivity likely represents the earliest symptomatic phase of AD	Increase risk	abnormal
#555	MCI progressiong to AD	AD	abnormal cerebrospinal fluild (CSF)	cerebrospinal fluid	Biomarker	Y	a clear, colorless liquid found in your brain and spinal cord	https://medlineplus.gov/lab-tests/cerebrospinal-fluid-csf-analysis/#:~:text=Cerebrospinal%20fluid%20(CSF)%20is%20a,even%20complex%20thinking%20and%20planning.	the strongest positive associations between risk facors and the progression from MCI to AD were found for abnormal cerebrospinal fluid (CSF), phosphorylated tau, abnormal CSF, hippocampal atrophy, medial temporal lobe atrophy and entorhinal atrophy	Increase risk	abnormal
#520	risk of AD	AD	ChAT gene polymorphisms SNPs rs868750G/A	ChAT gene polymorphism	Genomic		a polymorphism in the chat gene, a gene containing 15 exons and the entire sequence of the vesicular ACh transporter, is located on chromosome 10q11.23	from paper	The risk of AD (GG+GA versus AA: OR = 0.01, 95%CI = 0.01–0.02, P < 0.05; GG versus GA+AA: OR = 0.85, 95%CI = 0.72–1.00, P = 0.05; GA versus AA: OR = 0.60, 95% CI = 0.37–0.98, P = 0.04) with rs868750G/A polymorphism, or the association of rs3810950G/A polymorphism with AD risk in the overall population (GA versus AA: OR = 0.64, 95% CI = 0.44–0.93, P = 0.02; GG+GA versus AA: OR = 0.62, 95% CI = 0.3…	increase risk	-
#520	risk of AD	AD	ChAT gene polymorphisms rs1880676G/A	ChAT gene polymorphism	Genomic		a polymorphism in the chat gene, a gene containing 15 exons and the entire sequence of the vesicular ACh transporter, is located on chromosome 10q11.23	from paper	The risk of AD (GG+GA versus AA: OR = 0.01, 95%CI = 0.01–0.02, P < 0.05; GG versus GA+AA: OR = 0.85, 95%CI = 0.72–1.00, P = 0.05; GA versus AA: OR = 0.60, 95% CI = 0.37–0.98, P = 0.04) with rs868750G/A polymorphism, or the association of rs3810950G/A polymorphism with AD risk in the overall population (GA versus AA: OR = 0.64, 95% CI = 0.44–0.93, P = 0.02; GG+GA versus AA: OR = 0.62, 95% CI = 0.3…	not significant	-
#520	risk of AD	AD	ChAT gene polymorphisms rs2177369G/A	ChAT gene polymorphism	Genomic		a polymorphism in the chat gene, a gene containing 15 exons and the entire sequence of the vesicular ACh transporter, is located on chromosome 10q11.23	from paper	The risk of AD (GG+GA versus AA: OR = 0.01, 95%CI = 0.01–0.02, P < 0.05; GG versus GA+AA: OR = 0.85, 95%CI = 0.72–1.00, P = 0.05; GA versus AA: OR = 0.60, 95% CI = 0.37–0.98, P = 0.04) with rs868750G/A polymorphism, or the association of rs3810950G/A polymorphism with AD risk in the overall population (GA versus AA: OR = 0.64, 95% CI = 0.44–0.93, P = 0.02; GG+GA versus AA: OR = 0.62, 95% CI = 0.3…	not significant	-
#520	risk of AD	AD	ChAT gene polymorphisms rs3810950G/A	ChAT gene polymorphism	Genomic		a polymorphism in the chat gene, a gene containing 15 exons and the entire sequence of the vesicular ACh transporter, is located on chromosome 10q11.23	from paper	The risk of AD (GG+GA versus AA: OR = 0.01, 95%CI = 0.01–0.02, P < 0.05; GG versus GA+AA: OR = 0.85, 95%CI = 0.72–1.00, P = 0.05; GA versus AA: OR = 0.60, 95% CI = 0.37–0.98, P = 0.04) with rs868750G/A polymorphism, or the association of rs3810950G/A polymorphism with AD risk in the overall population (GA versus AA: OR = 0.64, 95% CI = 0.44–0.93, P = 0.02; GG+GA versus AA: OR = 0.62, 95% CI = 0.3…	increase risk	-
#435	AD	AD	Cholesterol	Cholesterol	Biomarker	Y	a waxy, fat-like substance that's found in all the cells in your body	definition from google	There was a mixed pattern of findings from meta-analyses	Not significant	-
#435	VaD	VaD	Cholesterol	Cholesterol	Biomarker	Y	a waxy, fat-like substance that's found in all the cells in your body	definition from google	insufficient evidence to draw even tentative conclusions	Not significant	-
#435	any Dementia	dementia	Cholesterol	Cholesterol	Biomarker	Y	a waxy, fat-like substance that's found in all the cells in your body	definition from google	insufficient evidence to draw even tentative conclusions	Not significant	-
#477	AD	AD	Serum Cholesterol	cholesterol	Biomarker	Y	Cholesterol is a waxy, fat-like substance that's found in all the cells in your body.	from paper	high midlife TC increases risk of late-life AD, and may correlate with the onset of AD pathology.	Increase risk	higher
#974	AD risk	AD	high total cholesterol level	cholesterol	Biomarker	Y	a waxy, fat-like substance that's found in all the cells in your body	https://medlineplus.gov/cholesterol.html	The large body of literature on a putative connection between elevated cholesterol level and increased AD risk suggests that lowering cholesterol level might be a viable strategy for AD treatment or prevention, although differences among studies in the ages of participants are a complicating factor.	inconsistent	-
#1021	AD	AD	high cholesterol	Cholesterol	Condition	Y	a waxy substance found in your blood.	https://www.mayoclinic.org/diseases-conditions/high-blood-cholesterol/symptoms-causes/syc-20350800#:~:text=Cholesterol%20is%20a%20waxy%20substance,deposits%20in%20your%20blood%20vessels.	High cholesterol was associated with increased risk of AD	Increase risk	higher
#530	AD treatment	AD	cholinesterase inhibitors (donepezil, galantamine, and rivastigmine)	Cholinesterase inhibitors	Medication	N	a group of medicines that block the normal breakdown of acetylcholine	https://www.drugs.com/drug-class/cholinesterase-inhibitors.html#:~:text=Cholinesterase%20inhibitors%20(also%20called%20acetylcholinesterase,and%20the%20central%20nervous%20system.	A majority of studies (40/43) assessed the three cholinesterase inhibitors (donepezil, galantamine, and rivastigmine) and a receptor antagonist (memantine), which have demonstrated modest effectiveness for the symptomatic treatment of AD	decrease risk	-
#641	AD treatment	AD	cholinesterase inhibitors	cholinesterase inhibitors	Medication	N	a group of medicines that block the normal breakdown of acetylcholine	https://www.drugs.com/drug-class/cholinesterase-inhibitors.html#:~:text=Cholinesterase%20inhibitors%20(also%20called%20acetylcholinesterase,and%20the%20central%20nervous%20system	the conclusion was similar to previous experience, and therapy with any of these drugs inpatients with a diagnosis of AD is associated with small but statistically significant improvements in cognitive function, activities of daily living, overall clinical conditions, and behavioral disturbances.	Decrease risk	-
#814	AD in ADRD patients	AD	cholinesterase inhibitors (rivastigmine, donepezil and galantamine)	cholinesterase inhibitors	Medication	N	a group of medicines that block the normal breakdown of acetylcholine; include rivastigmine, donepezil and galantamine	https://www.drugs.com/drug-class/cholinesterase-inhibitors.html#:~:text=Cholinesterase%20inhibitors%20(also%20called%20acetylcholinesterase,and%20the%20central%20nervous%20system.; from article	These drugs do not represent a cure, as they do not arrest the progression of dementia, but rather, they lead to a temporary slowdown in the loss of cognitive function by decreasing cholinesterase activity, resulting in higher ACh levels and improved brain function.	Decrease risk	-
#1071	dementia	dementia	chronic obstructive pulmonary disease (COPD)	Chronic Obstructive Pulmonary Disease (COPD)	Condition	Y	s a common disease among the elderly, which has been linked to cognitive decline	from wiki	COPD patients faced a higher risk of dementia	Increase risk	lower
#392	dementia	Dementia	chronic periodontal disease	Chronic periodontal disease	Condition	Y	a common disease of the gums consisting of chronic inflammation of the periodontal tissues which is caused by the accumulation of large amounts of dental plaque.; Provides a rich source of inflammatory molecules in the blood	https://www.dentalnegligenceteam.co.uk/blog/chronic-vs-aggressive-periodontal-disease/#:~:text=Chronic%20periodontal%20disease,chronic%20periodontitis%20has%20few%20symptoms. https://regroup-production.s3.amazonaws.com/documents/ReviewReference/247181822/Tonsekar%20PP%20et%20al.%20-%202017%20-%20Periodontal%20disease%2C%20tooth%20loss%20and%20dementia%20Is%20t.pdf?AWSAccessKeyId=AKIAJBZQODCMKJA4H…	chronic periodontal disease was associated with subsequent dementia	Increase risk	-
#364	dementia	dementia	circulating metabolites	circulating metabolites	Biomarker	Y	Concentrations of several blood metabolites, including lipids (higher phosphatidylcholines, sphingomyelins, and lysophophatidylcholine, and lower docosahexaenoic acid and high-density lipoprotein subfractions), amino acids (lower branched-chain amino acids, creatinine, and taurine, and higher glutamate, glutamine, and anthranilic acid), and steroids	from paper	circulating metabolites appear to be associated with risk of dementia	Increase risk	-
#408	progress to dementia	Dementia	caffeine consumption	coffee	Life style		a brewed drink prepared from roasted coffee beans, the seeds of berries from certain flowering plants in the Coffea genus.	from wikipedia	The findings on the association of coffee, tea, and caffeine consumption or plasma caffeine levels with progression of mild cognitive impairment to dementia were too limited to draw any conclusion.	Not significant	-
#566	AD	AD	coffee	coffee	life style		a brewed drink prepared from roasted coffee beans, the seeds of berries from certain flowering plants in the Coffea genus.	from wikipedia	oestrogen, statin, antihypertensive medications and non-steroidal anti- inflammatory drugs therapy) as well as 4 dietary exposures (folate, vitamin E/C and coffee) as protective factors of AD.	Decrease risk	higher
#255	AD/all-cause dementia incidence	AD	late-life cognitive activity	Cognitive activity	Life style		high-level activities such as problem solving, decision making, and sense making that involve using, working with, and thinking with information	https://www.igi-global.com/dictionary/cognitive-activities/42811#:~:text=1.,definitions%20using%20our%20Dictionary%20Search.	Most studies found associations between late-life cognitive activity and lower AD and/or all-cause dementia incidence.	inconsistent	-
#325	dementia incidence	dementia	cognitive leisure activities	Cognitive activity	Life style		high-level activities such as problem solving, decision making, and sense making that involve using, working with, and thinking with information	https://www.igi-global.com/dictionary/cognitive-activities/42811#:~:text=1.,definitions%20using%20our%20Dictionary%20Search.	Four of five meta-analyses showed significant associations between participation in cognitive leisure activities and reduced risk of cognitive impairment (OR = 0.69, 95% CI: 0.56-0.85) and dementia (HR = 0.58, 95% CI: 0.46-0.74; RR = 0.61, 95% CI: 0.42-0.90; OR = 0.78, 95% CI: 0.67-0.90).	decrease risk	-
#566	AD	AD	cognitive activity	cognitive activity	Life style		High-level activities such as problem solving, decision making, and sense making that involve using, working with, and thinking with information.	https://www.google.com/url?sa=t&rct=j&q=&esrc=s&source=web&cd=&cad=rja&uact=8&ved=2ahUKEwifuJDut8r3AhUurmoFHcgrAd0QFnoECAwQAw&url=https%3A%2F%2Fwww.igi-global.com%2Fdictionary%2Fcognitive-activities%2F42811&usg=AOvVaw3KFCy3fw3D2SAnaHiaWGT_	cognitive activity, current smoking (Western population), light-to-moderate drinking, stress, high BMI in late-life decreasing the risk	Decrease risk	-
#593	AD	AD	Intellectual Activity	cognitive activity	Life style		Engagement in intellectually stimulating activities	from paper	intellectual stimulation may benefit AD patients by improving their cognition, emotional and social wellbeing as well as performance of ADLs	Decrease risk	-
#746	AD	AD	mental training	cognitive activity	Life style		mental training	could not find definition	The positive aspect of the activities such as physical exercises, mental training or healthy diet explored in the article is that people can continue in them even in the older age.following a healthy Life style may directly protect against the development of AD and other disease connected with AD	Decrease risk	-
#435	AD	AD	Cognitive engagement	Cognitive engagement	Life style		High participation in cognitive activity	from wikipedia	relatively limited evidence is available for cognitive engagement, dietary pattern, and spe- cific nutrients as protective factors.	Not significant	-
#328	dementia	Dementia	cognitive training exercises	cognitive training	Procedure	N	Structured activities to stimulate brain function	https://regroup-production.s3.amazonaws.com/documents/ReviewReference/247181701/Butler%20M%20et%20al.%20-%202018%20-%20Does%20Cognitive%20Training%20Prevent%20Cognitive%20Decline.pdf?AWSAccessKeyId=AKIAJBZQODCMKJA4H7DA&Expires=1650619813&Signature=52JVYm8W1k1ELl3fZwckuFJJRlQ%3D	Evidence for prevention of dementia was insufficient through doing cognitive training exercises	Not significant	-
#487	dementia	dementia	cognitively demanding leisure activities	cognitively demanding leisure activities	Life style		reading, playing games (e.g. chess or card games), crossword puzzles and sometimes theater or artistic activities	from paper	four out of five meta-analysis showed significant associations between participation in cognitively demanding leisure activities and reduced risk of cognitive impairment and dementia	Decrease risk	-
#441	Dementia	Dementia	clustering or co-occurring modifiable risk factors	combination of modifiable risk factors	Life style		include smoking, low physical activity, sedentary lifestyle, poor diet, excess alcohol consumption, midlife obesity, high blood pressure, midlife high cholesterol and diabetes. Depression, low social engagement and low cognitive engagement have also been included	https://regroup-production.s3.amazonaws.com/documents/ReviewReference/247181904/Peters%20R%20et%20al.%20-%202019%20-%20Combining%20modifiable%20risk%20factors%20and%20risk%20of%20deme.pdf?AWSAccessKeyId=AKIAJBZQODCMKJA4H7DA&Expires=1650630591&Signature=SZQHzMUrhURz1kAAojbvFn%2BRGjM%3D	A meta-analysis of studies with dementia outcomes resulted in a pooled relative risk for dementia of 1.20 (95% CI 1.04 to 1.39) for one risk factor, 1.65 (95% CI 1.40 to 1.94) for two and 2.21 (95% CI 1.78 to 2.73) for three or more, relative to no risk factors.	Increase risk	-
#567	risk of AD	AD	conjugated equine estrogen use with medroxyprogesterone acetate	conjugated equine estrogen use with medroxyprogesterone acetate	Medication	Y	a medication prescribed for women who are experiencing symptoms associated with menopause such as hot flashes, vaginal dryness, vaginal atrophy, uterine bleeding.	https://www.medicinenet.com/conjugated_equine_estrogens_and_medroxyprogesteron/article.htm#what_else_should_i_know_about_conjugated_equine_estrogens_and_medroxyprogesteron	an increased risk of AD associated with head injury in males, age, diabetes mellitus, conjugated equine estrogen use with medroxyprogesterone acetate, current smoking, and lower social engagement.	Increase risk	-
#250	AD incidence	AD	conscientiousness	conscientiousness	Life style		the tendency to be organized, strong-willed, persistent, reliable, and a follower of rules and ethical principles	from paper	The meta-analysis confirmed the associations of neuroticism (P = 2 × 10(-9)) and conscientiousness (P = 2 × 10(-6)), along with weaker effects for openness and agreeableness (P < .05).	increase risk	-
#531	Dementia	Dementia	Coronary heart disease	coronary heart disease	Condition	Y	Damage or disease in the heart's major blood vessels	https://www.mayoclinic.org/diseases-conditions/coronary-artery-disease/symptoms-causes/syc-20350613?utm_source=Google&utm_medium=abstract&utm_content=Coronary-artery-disease&utm_campaign=Knowledge-panel	CHD are associated with an increased risk of dementia.	Increase risk	-
#307	AD	AD	CYP46A1 rs754203 polymorphism	CYP46A1 rs754203 polymorphism	Genomic		a polymorphism in the Cytochrome P450 Family 46 Subfamily A Member 1 enzyme, a member of the cytochrome P-450 family proteins that converts cholesterol to 24S-hydroxycholesterol	from paper		Not significant	-
#425	AD	AD	daily listening to music	daily listening to music	Life style		daily listening to music	from paper	while daily listening to music, meeting weekly with friends and daily intake of vitamin E were considered as the factors with protective role in this disease	Decrease risk	-
#405	AD	AD	D-dimer	D-dimer	Biomarker	Y	D-dimer is a protein fragment (small piece) that's made when a blood clot dissolves in your body.	https://medlineplus.gov/lab-tests/d-dimer-test/#:~:text=D%2Ddimer%20is%20a%20protein,once%20your%20injury%20has%20healed.	AD patients had increased plasma von Willebrand factor (VWF), D-dimer, plasminogen activator inhibitor-1, thrombomodulin, and homocysteine levels	Increase risk	higher
#405	vascular dementia	vascular dementia	D-dimer	D-dimer	Biomarker	Y	D-dimer is a protein fragment (small piece) that's made when a blood clot dissolves in your body.	https://medlineplus.gov/lab-tests/d-dimer-test/#:~:text=D%2Ddimer%20is%20a%20protein,once%20your%20injury%20has%20healed.	VD group showed increased fibrinogen levels, activated facotr VII, factor VIII, VWF, D-dimer, homocysteine	Increase risk	higher
#641	AD treatment	AD	Decreasing Amyloid-beta production	Decreasing Amyloid-beta production	Medication	Y	lowering of Aβ	from paper		Not significant	-
#949	dementia	dementia	delirium	delirium	Condition	Y	a serious disturbance in mental abilities that results in confused thinking and reduced awareness of the environment.	https://www.mayoclinic.org/diseases-conditions/delirium/symptoms-causes/syc-20371386#:~:text=Delirium%20is%20a%20serious%20disturbance,hours%20or%20a%20few%20days.	patients who had experienced delirium were also at increased risk of dementia	Increase risk	-
#1021	AD	AD	depression	Depression	Condition	Y	a common and serious medical illness that negatively affects how you feel, the way you think and how you act	https://www.psychiatry.org/patients-families/depression/what-is-depression	depression was associated with increased risk of AD	Increase risk	-
#1021	any dementia	Dementia	depression	Depression	Condition	Y	a common and serious medical illness that negatively affects how you feel, the way you think and how you act	https://www.psychiatry.org/patients-families/depression/what-is-depression	depression was associated with increased risk of any dementia	Increase risk	-
#1270	incident AD	AD	depressive symptoms and depression	Depression	Condition	Y	A group of conditions associated with the elevation or lowering of a person's mood	from google	these risk factors were predictors for AD	Increase risk	-
#1270	incident AD or dementia	dementia	depressive symptoms and depression	depression	Condition	Y	Depression (major depressive disorder or clinical depression) is a common but serious mood disorder. It causes severe symptoms that affect how you feel, think, and handle daily activities, such as sleeping, eating, or working.		depressive symptoms and depression significantly predicted AD	Increase risk	-
#1270	AD	AD	depressive symptoms and depression	Depression	Condition	Y	psychiatric clinical conditions;a common and serious medical illness that negatively affects how you feel, the way you think and how you act	https://link.springer.com/article/10.1007/s11065-020-09437-5 https://regroup-production.s3.amazonaws.com/documents/ReviewReference/247182169/Xu%20W%20et%20al.%20-%202015%20-%20Meta-analysis%20of%20modifiable%20risk%20factors%20for%20Alzhe.pdf?AWSAccessKeyId=AKIAJBZQODCMKJA4H7DA&Expires=1650035435&Signature=hpeu%2FoVvDPCj2h%2FK8azPpo5mGyw%3D	depressive symptoms and depression together significantly predicted AD or dementia	Increase risk	-
#1270	dementia	Dementia	depressive symptoms and depression	Depression	Condition	Y	psychiatric clinical conditions;a common and serious medical illness that negatively affects how you feel, the way you think and how you act	https://link.springer.com/article/10.1007/s11065-020-09437-5 https://regroup-production.s3.amazonaws.com/documents/ReviewReference/247182169/Xu%20W%20et%20al.%20-%202015%20-%20Meta-analysis%20of%20modifiable%20risk%20factors%20for%20Alzhe.pdf?AWSAccessKeyId=AKIAJBZQODCMKJA4H7DA&Expires=1650035435&Signature=hpeu%2FoVvDPCj2h%2FK8azPpo5mGyw%3D	depressive symptoms and depression together significantly predicted AD or dementia	Increase risk	-
#1270	incident AD or dementia	AD	depressive symptoms or depression	depression	Condition	Y	A group of conditions associated with the elevation or lowering of a person's mood, such as depression or bipolar disorder.	http://www.mayoclinic.org/diseases-conditions/depression/basics/definition/con-20032977?utm_source=Google&utm_medium=abstract&utm_content=Depression&utm_campaign=Knowledge-panel	depressive symptoms and depression together significantly predicted AD or dementia	Increase risk	-
#164	risk of dementia	Dementia	depression	depression	Condition	Y	a common and serious medical illness that negatively affects how you feel, the way you think and how you act	https://regroup-production.s3.amazonaws.com/documents/ReviewReference/247182169/Xu%20W%20et%20al.%20-%202015%20-%20Meta-analysis%20of%20modifiable%20risk%20factors%20for%20Alzhe.pdf?AWSAccessKeyId=AKIAJBZQODCMKJA4H7DA&Expires=1650035435&Signature=hpeu%2FoVvDPCj2h%2FK8azPpo5mGyw%3D	depression is associated with an increased risk of developing dementia	Increase risk	-
#203	MCI progressiong to dementia	dementia	depressive symptoms	depression	Condition	Y	Depression (major depressive disorder or clinical depression) is a common but serious mood disorder. It causes severe symptoms that affect how you feel, think, and handle daily activities, such as sleeping, eating, or working.		The pooled relative risk of progressing to dementia was 1.28 in the group of MCI subjects with depressive symptoms compared with MCI subjects with no depressive symptoms.	Increase risk	-
#217	dementia	dementia	Depression	Depression	Condition	Y	A group of conditions associated with the elevation or lowering of a person's mood, such as depression or bipolar disorder.	http://www.mayoclinic.org/diseases-conditions/depression/basics/definition/con-20032977?utm_source=Google&utm_medium=abstract&utm_content=Depression&utm_campaign=Knowledge-panel	Depression increased dementia risk	Increase risk	-
#345	dementia	dementia	depression	Depression	Condition	Y	A group of conditions associated with the elevation or lowering of a person's mood	from google	Depression (OR 1.64; 95% CI 1.49–1.81; 8 studies), and anxiety (OR 2.05; 95% CI 1.29–3.28; 2 studies), showed strong positive associations with all dementia	increase risk	-
#352	dementia	Dementia	depression	depression	Condition	Y	a common and serious medical illness that negatively affects how you feel, the way you think and how you act	https://regroup-production.s3.amazonaws.com/documents/ReviewReference/247182169/Xu%20W%20et%20al.%20-%202015%20-%20Meta-analysis%20of%20modifiable%20risk%20factors%20for%20Alzhe.pdf?AWSAccessKeyId=AKIAJBZQODCMKJA4H7DA&Expires=1650035435&Signature=hpeu%2FoVvDPCj2h%2FK8azPpo5mGyw%3D	Patients with depression are associated with a higher risk of dementia, and the use of antidepressants is not shown to be a protective factor of dementia	Increase risk	-
#425	AD	AD	depression	depression	Condition	Y	Depression (major depressive disorder or clinical depression) is a common but serious mood disorder. It causes severe symptoms that affect how you feel, think, and handle daily activities, such as sleeping, eating, or working.		age, genetics, depression and hypertension were determined as the risk factors for AD	Increase risk	-
#426	dementia	dementia	depressive symptoms and depression	depression	Condition	Y	Depression (major depressive disorder or clinical depression) is a common but serious mood disorder. It causes severe symptoms that affect how you feel, think, and handle daily activities, such as sleeping, eating, or working.		one in four patients with dementia were found to have had clinically-significant levels of depressive symptoms	Increase risk	-
#487	dementia	dementia	depression	depression	Condition	Y	Depression (major depressive disorder or clinical depression) is a common but serious mood disorder. It causes severe symptoms that affect how you feel, think, and handle daily activities, such as sleeping, eating, or working.		depression is a well-known risk factor for dementia	Increase risk	-
#502	incident all-cause dementia and AD	dementia	prior depression	Depression	Condition	Y	A group of conditions associated with the elevation or lowering of a person's mood	from google	persons with depression had almost twice the odds of developing dementia	Increase risk	-
#502	all-cause dementia	dementia	depression	depression	Condition	Y	Depression (major depressive disorder or clinical depression) is a common but serious mood disorder. It causes severe symptoms that affect how you feel, think, and handle daily activities, such as sleeping, eating, or working.		a higher risk of developing all-cause dementia and AD in people with previous depression	Increase risk	-
#502	AD	AD	depression	depression	Condition	Y	Depression (major depressive disorder or clinical depression) is a common but serious mood disorder. It causes severe symptoms that affect how you feel, think, and handle daily activities, such as sleeping, eating, or working.		a higher risk of developing all-cause dementia and AD in people with previous depression	Increase risk	-
#502	all-cause dementia	Dementia	depression	Depression	Condition	Y	a common and serious medical illness that negatively affects how you feel, the way you think and how you act	https://regroup-production.s3.amazonaws.com/documents/ReviewReference/247182169/Xu%20W%20et%20al.%20-%202015%20-%20Meta-analysis%20of%20modifiable%20risk%20factors%20for%20Alzhe.pdf?AWSAccessKeyId=AKIAJBZQODCMKJA4H7DA&Expires=1650035435&Signature=hpeu%2FoVvDPCj2h%2FK8azPpo5mGyw%3D	increase the risk of subsequent all-cause dementia diagnosis in people with previously diagnosed depression	Increase risk	-
#502	AD	AD	depression	Depression	Condition	Y	a common and serious medical illness that negatively affects how you feel, the way you think and how you act	https://regroup-production.s3.amazonaws.com/documents/ReviewReference/247182169/Xu%20W%20et%20al.%20-%202015%20-%20Meta-analysis%20of%20modifiable%20risk%20factors%20for%20Alzhe.pdf?AWSAccessKeyId=AKIAJBZQODCMKJA4H7DA&Expires=1650035435&Signature=hpeu%2FoVvDPCj2h%2FK8azPpo5mGyw%3D	increase the risk of subsequent AD diagnosis in people with previously diagnosed depression	Increase risk	-
#502	dementia	dementia	depression	depression	Condition	Y	A group of conditions associated with the elevation or lowering of a person's mood, such as depression or bipolar disorder.	http://www.mayoclinic.org/diseases-conditions/depression/basics/definition/con-20032977?utm_source=Google&utm_medium=abstract&utm_content=Depression&utm_campaign=Knowledge-panel	a higher risk of developing all-cause dementia and AD in people with previous depression	Increase risk	-
#502	AD	AD	depression	depression	Condition	Y	A group of conditions associated with the elevation or lowering of a person's mood, such as depression or bipolar disorder.	http://www.mayoclinic.org/diseases-conditions/depression/basics/definition/con-20032977?utm_source=Google&utm_medium=abstract&utm_content=Depression&utm_campaign=Knowledge-panel	a higher risk of developing all-cause dementia and AD in people with previous depression	Increase risk	-
#550	risk of all-cause dementia	Dementia	Late-life depression	depression	Condition	Y	a common and serious medical illness that negatively affects how you feel, the way you think and how you act	https://regroup-production.s3.amazonaws.com/documents/ReviewReference/247182169/Xu%20W%20et%20al.%20-%202015%20-%20Meta-analysis%20of%20modifiable%20risk%20factors%20for%20Alzhe.pdf?AWSAccessKeyId=AKIAJBZQODCMKJA4H7DA&Expires=1650035435&Signature=hpeu%2FoVvDPCj2h%2FK8azPpo5mGyw%3D	Late-life depression was associated with a significant risk of all-cause dementia	Increase risk	-
#550	Vascular dementia	Vascular dementia	Late-life depression	depression	Condition	Y	a common and serious medical illness that negatively affects how you feel, the way you think and how you act	https://regroup-production.s3.amazonaws.com/documents/ReviewReference/247182169/Xu%20W%20et%20al.%20-%202015%20-%20Meta-analysis%20of%20modifiable%20risk%20factors%20for%20Alzhe.pdf?AWSAccessKeyId=AKIAJBZQODCMKJA4H7DA&Expires=1650035435&Signature=hpeu%2FoVvDPCj2h%2FK8azPpo5mGyw%3D	Late-life depression was associated with a significant risk of vascular dementia	Increase risk	-
#550	AD	AD	Late-life depression	depression	Condition	Y	a common and serious medical illness that negatively affects how you feel, the way you think and how you act	https://regroup-production.s3.amazonaws.com/documents/ReviewReference/247182169/Xu%20W%20et%20al.%20-%202015%20-%20Meta-analysis%20of%20modifiable%20risk%20factors%20for%20Alzhe.pdf?AWSAccessKeyId=AKIAJBZQODCMKJA4H7DA&Expires=1650035435&Signature=hpeu%2FoVvDPCj2h%2FK8azPpo5mGyw%3D	Late-life depression was associated with a significant risk of AD	Increase risk	-
#564	population-attributable risk (PAR) of Alzheimer's disease	AD	depression	Depression	Condition	Y	A group of conditions associated with the elevation or lowering of a person's mood	from google	Smokingand depressioneach accounted for around1 in 10 cases of ADin all regions	inconsistent	-
#566	AD	AD	depression	depression	Condition	Y	psychological condition; a common and serious medical illness that negatively affects how you feel, the way you think and how you act	https://regroup-production.s3.amazonaws.com/documents/ReviewReference/247182169/Xu%20W%20et%20al.%20-%202015%20-%20Meta-analysis%20of%20modifiable%20risk%20factors%20for%20Alzhe.pdf?AWSAccessKeyId=AKIAJBZQODCMKJA4H7DA&Expires=1650035435&Signature=hpeu%2FoVvDPCj2h%2FK8azPpo5mGyw%3D	one biochemical exposure (hyperhomocysteine) and one psychological condition (depression) significantly increase risk of developing AD	Increase risk	-
#655	dementia risk	dementia	depression	Depression	Condition	Y	A group of conditions associated with the elevation or lowering of a person's mood	from google	Another study found that depression was associated with a higher risk of dementia [RR = 5.4 (95% CI: 1.7–17.8)][29	inconsistent	-
#435	any Dementia	dementia	Depression	Depression	Condition	Y	a common and serious medical illness that negatively affects how you feel, the way you think and how you act	https://www.psychiatry.org/patients-families/depression/what-is-depression	Increased risk for either or all of AD, VaD, or Any Dementia is associated with low education, diabetes, smoking, depression, midlife obesity, high homocysteine	Increase risk	-
#435	VaD	VaD	Depression	Depression	Condition	Y	a common and serious medical illness that negatively affects how you feel, the way you think and how you act	https://www.psychiatry.org/patients-families/depression/what-is-depression	Increased risk for either or all of AD, VaD, or Any Dementia is associated with low education, diabetes, smoking, depression, midlife obesity, high homocysteine	Increase risk	-
#435	AD	AD	Depression	Depression	Condition	Y	a common and serious medical illness that negatively affects how you feel, the way you think and how you act	https://www.psychiatry.org/patients-families/depression/what-is-depression	Increased risk for either or all of AD, VaD, or Any Dementia is associated with low education, diabetes, smoking, depression, midlife obesity, high homocysteine	Increase risk	-
#213	dementia	dementia	Diabetes mellitus	Diabetes	Condition	Y	a chronic (long-lasting) health condition that affects how your body turns food into energy	https://www.cdc.gov/diabetes/basics/diabetes.html#:~:text=Diabetes%20is%20a%20chronic20(long,your%20pancreas%20to%20release%20insulin.	five (38%) found DM to be associated with less cognitive decline, Another six studies (46%) did not find a significant effect on cognitive decline in patients with dementia	Not significant	-
#217	dementia	dementia	Diabetes	Diabetes	Condition	Y	a chronic (long-lasting) health condition that affects how your body turns food into energy	https://www.cdc.gov/diabetes/basics/diabetes.html#:~:text=Diabetes%20is%20a%20chronic%20(long,your%20pancreas%20to%20release%20insulin.	Diabetes increased dementia risk	Increase risk	-
#283	risk of dementia	dementia	diabetes	diabetes	Condition	Y	Diabetes mellitus refers to a group of diseases that affect how your body uses blood sugar (glucose)	https://www.mayoclinic.org/diseases-conditions/diabetes/symptoms-causes/syc-20371444	over the last decade, many population-based longitudinal sutdies have revealed a relationship between diabetes and an increased risk of dementia and VaD	Increase risk	-
#345	dementia	dementia	diabetes	Diabetes	Condition	Y	a chronic (long-lasting) health condition that affects how your body turns food into energy	https://www.cdc.gov/diabetes/basics/diabetes.html#:~:text=Diabetes%20is%20a%20chronic%20(long,your%20pancreas%20to%20release%20insulin.	Diabetes showed a positive association with all dementia (OR 1.14; 95%CI 1.04–1.22; 12 studies)	increase risk	-
#345	AD	AD	diabetes	Diabetes	Condition	Y	a chronic (long-lasting) health condition that affects how your body turns food into energy	https://www.cdc.gov/diabetes/basics/diabetes.html#:~:text=Diabetes%20is%20a%20chronic%20(long,your%20pancreas%20to%20release%20insulin.	Diabetes showed a negative association with AD (OR 0.84; 95%CI 0.78–0.90; 2 studies)	decrease risk	-
#423	dementia	dementia	diabetes mellitus	diabetes	Condition	Y	Diabetes mellitus refers to a group of diseases that affect how your body uses blood sugar (glucose)	https://www.mayoclinic.org/diseases-conditions/diabetes/symptoms-causes/syc-20371444	major risk factors of dementia included hypertension, low income, and low education, while the risk of developing dementia is increased by obesity, diabetes mellitus, and cardiovascular risk factors.	Increase risk	-
#435	AD	AD	Diabetes	Diabetes	Condition	Y	a chronic (long-lasting) health condition that affects how your body turns food into energy.	https://www.cdc.gov/diabetes/basics/diabetes.html#:~:text=Diabetes%20is%20a%20chronic%20(long,your%20pancreas%20to%20release%20insulin.	Increased risk for either or all of AD, VaD, or Any Dementia is associated with low education, diabetes, smoking, depression, midlife obesity, high homocysteine	Increase risk	-
#452	progression of MCI to dementia	Dementia	diabetes	Diabetes	Condition	Y	a chronic (long-lasting) health condition that affects how your body turns food into energy.	https://www.cdc.gov/diabetes/basics/diabetes.html#:~:text=Diabetes%20is%20a%20chronic%20(long,your%20pancreas%20to%20release%20insulin.	Diabetes were associated with an increased incidence of dementia when co-existing with MCI	Increase risk	-
#455	AD incidence	AD	diabetes	Diabetes	Condition	Y	age-related conditions, characterized by increased incidence and prevalence with aging; Characteristic features of diabetes mellitus include impairments in insulin actions and signaling	https://www.sciencedirect.com/science/article/pii/S0168822716315376?via%3Dihub	subjects with diabetes had significant higher incidence of AD than those without diabetes	Increase risk	-
#474	AD risk	AD	diabetes	diabetes	Condition	Y	A group of diseases that result in too much sugar in the blood (high blood glucose).	from google	subjects with diabetes had higher risk for AD than those without	increase risk	-
#474	VaD risk	vascular dementia	diabetes	diabetes	Condition	Y	A group of diseases that result in too much sugar in the blood (high blood glucose).	from google	subjects with diabetes had higher risk for VaD than those without	increase risk	-
#474	any dementia	dementia	diabetes	diabetes	Condition	Y	A group of diseases that result in too much sugar in the blood (high blood glucose).	from google	subjects with diabetes had higher risk for any dementia than those without	increase risk	-
#487	dementia	dementia	type 2 diabetes	diabetes	Condition	Y	Diabetes mellitus refers to a group of diseases that affect how your body uses blood sugar (glucose)	https://www.mayoclinic.org/diseases-conditions/diabetes/symptoms-causes/syc-20371444	type 2 diagnetes is a strong risk faotr for dementia, AD, VaD, non-VaD	Increase risk	-
#564	population-attributable risk (PAR) of Alzheimer's disease	AD	diabetes	Diabetes	Condition	Y	A group of diseases that result in too much sugar in the blood (high blood glucose).	from google	Due to their relatively low prevalence,diabetes, hypertension and obesity were estimated to account for between 2 and 8% ofcases of AD.	inconsistent	-
#435	any Dementia	dementia	Diabetes	Diabetes	Condition	Y	a chronic (long-lasting) health condition that affects how your body turns food into energy.	https://www.cdc.gov/diabetes/basics/diabetes.html#:~:text=Diabetes%20is%20a%20chronic%20(long,your%20pancreas%20to%20release%20insulin.	Increased risk for either or all of AD, VaD, or Any Dementia is associated with low education, diabetes, smoking, depression, midlife obesity, high homocysteine	Increase risk	-
#435	VaD	VaD	Diabetes	Diabetes	Condition	Y	a chronic (long-lasting) health condition that affects how your body turns food into energy.	https://www.cdc.gov/diabetes/basics/diabetes.html#:~:text=Diabetes%20is%20a%20chronic%20(long,your%20pancreas%20to%20release%20insulin.	Increased risk for either or all of AD, VaD, or Any Dementia is associated with low education, diabetes, smoking, depression, midlife obesity, high homocysteine	Increase risk	-
#567	risk of AD	AD	diabetes mellitus	Diabetes	Condition	Y	a chronic (long-lasting) health condition that affects how your body turns food into energy.	https://www.cdc.gov/diabetes/basics/diabetes.html#:~:text=Diabetes%20is%20a%20chronic%20(long,your%20pancreas%20to%20release%20insulin.	an increased risk of AD associated with head injury in males, age, diabetes mellitus, conjugated equine estrogen use with medroxyprogesterone acetate, current smoking, and lower social engagement.	Increase risk	-
#468	AD	AD	diastolic hypertension	Diastolic Hypertension	Condition	Y	diastolic blood pressure >80 or >90mmHg in individuals with normal systolic blood pressure;a cut off of > 90 mm Hg	https://regroup-production.s3.amazonaws.com/documents/ReviewReference/247181954/Midlife_Hypertension_and_Alzheimers_Dise.pdf?AWSAccessKeyId=AKIAJBZQODCMKJA4H7DA&Expires=1650612040&Signature=K1QTvaIdUkVCksX4EB6s5szfzXo%3D; https://www.peertechzpublications.com/articles/ACH-6-128.php#:~:text=In%20various%20guidelines%2C%20isolated%20diastolic,with%20normal%20systolic%20blood%20pressure.	no significant associations between diastolic hypertension and AD	Not significant	-
#1021	AD	AD	healthy dietary pattern	diet	Life style		the process of helping to maintain or improve overall health	from wikipedia	healthy dietary pattern(whole dietary pattern) was associated with an decrease risk of AD	Decrease risk	healthy
#1021	any dementia	Dementia	healthy dietary pattern	Diet	Life style		the process of helping to maintain or improve overall health	from wikipedia	healthy dietary pattern was associated with an decrease risk of any dementia	Decrease risk	healthy
#298	dementia	Dementia	diet high in saturated fat	diet	Life style		the sum of food consumed by a person or other organism.	from wikipedia	persons consuming a diet high in saturated fat had an increased dementia risk.	Increase risk	high in saturated fat
#435	AD	AD	Diet	diet	Life style		the deliberate selection of food to control body weight or nutrient intake	from wikipedia	relatively limited evidence is available for cognitive engagement, dietary pattern, and spe- cific nutrients as protective factors.	Not significant	-
#435	any Dementia	dementia	Diet	Diet	Life style		the deliberate selection of food to control body weight or nutrient intake	from wikipedia	relatively limited evidence is available for cognitive engagement, dietary pattern, and spe- cific nutrients as protective factors.	Not significant	-
#456	dementia	dementia	Dietary intervention	diet	Life style		Any alteration or treatment in an individual's diet with a planned goal, usually designed to improve the individual's overall health.	https://www.tititudorancea.com/z/dietary_intervention.htm	Dietary interventions decrease new incidence of dementia.	decrease risk	-
#746	AD	AD	healthy diet	diet	Life style		the sum of food consumed by a person or other organism	from wiki	The positive aspect of the activities such as physical exercises, mental training or healthy diet explored in the article is that people can continue in them even in the older age.following a healthy Life style may directly protect against the development of AD and other disease connected with AD	Decrease risk	healthy
#189	dementia	dementia	rest-activity rhythms (RARs)	disrupted rest-activity rhythms (RARs)	Biomarker	N	Rest-activity rhythms (RAR) measures provide a comprehensive and objective assessment of behavioral patterns associated with depression, notably including reduced activity levels, that is less regularly patterned, and potentially shifted earlier or later.	https://www.ncbi.nlm.nih.gov/pmc/articles/PMC5389454/#:~:text=Rest%2Dactivity%20rhythms%20(RAR),potentially%20shifted%20earlier%20or%20later.	people with dementia had less stable, more fragmented, lower amplitude rhythms (disrupted RARs)	Increase risk	-
#487	dementia	dementia	diuretics	diuretics	Medication	N	Diuretics, also called water pills, are medications designed to increase the amount of water and salt expelled from the body as urine.	https://www.healthline.com/health/diuretics#:~:text=Diuretics%2C%20also%20called%20water%20pills,for%20other%20conditions%20as%20well	diuretics were associated with reduced risk for dementia and AD	Decrease risk	-
#467	incident dementia	dementia	DNAmAge	DNA Methylation Age	Genomic		An epigenetic clock is a biochemical test that can be used to measure age. The test is based on DNA methylation levels, measuring the accumulation of methyl groups to one's DNA molecules.		increased DNAmAge predicted incident dementia	Increase risk	-
#103	dementia risk	dementia	docosahexaenoic acid (DHA)	docosahexaenoic acid	Biomarker	Y	major bioactive component of n-3 PUFAs	from paper	Our analyses showed a significant decrease for the patient group in levels of EPA (ES = −0.47, P < .0001) (Figure 2), DHA (ES = −0.33, P = .017) (Figure 2), and total n-3 PUFAs (ES = −0.46, P = .001) (Figure 2). The levels of AA (ES = 0.40, P = .157) (Figure 3) and total n-6 PUFAs (ES = −0.29, P = .059) (Figure 3) and the ratio of total n-3/total n-6 PUFAs (ES = −0.48, P = .069) (Figure 3) were n…	not significant	?
#504	AD in ADRD patients	AD	donepezil	donepezil	Medication	Y	Specific, noncompetitive reversible inhibitor of AChE, mainly CNS active	from article	donepezil improves cognition and preserves function in individuals with severe AD who live in long-term care facilities.	decrease risk	-
#504	AD in ADRD patients	AD	donepezil + memantine	donepezil + memantine	Medication	Y	Noncompetitive NMDA receptor antagonist and specific, uncompetitive reversible inhibitor of AChE, mainly CNS active	from article	there were no significant benefits of the combination of donepezil þ memantine over donepezil monotherapy	Not significant	-
#345	AD	AD	dyslipidaemia	Dyslipidaemia	Condition	Y	Abnormally elevated cholesterol or fats (lipids) in the blood	from google	Most CV risk factors showed a negative relationship with AD, ranging from an OR of 0.55 (95%CI 0.52–0.58) for stroke (1 study) to 0.95 (95%CI 0.92–0.99) for dyslipidaemia (4 studies);	decrease risk	-
#144	dementia risk	dementia	low education	education	Social economic status		the process of receiving or giving systematic instruction, especially at a school or university.	from google	Prevalence and incidence studies with pooled ORs of 2.61 (95%CI 2.21-3.07) and 1.88 (95%CI 1.51-2.34) respectively, showed low education increased the risk of dementia.	decrease risk	higher
#334	AD	AD	education and intellect	education	Social economic status		the process of facilitating learning, or the acquisition of knowledge, skills, values, morals, beliefs, habits, and personal development	from wikipedia	Association of these risk factors with underlying AD pathology (rather than just clinical diagnosis) has not been sufficiently examined	Not significant	-
#372	dementia incidence	dementia	education	education	Social economic status		the process of receiving or giving systematic instruction, especially at a school or university.	from google	In the quantitative analysis, the dementia risk was reduced by 7 % for per year increase in education (RR, 0.93; 95 % CI, 0.92-0.94; p for overall trend = 0.000; p for nonlinearity = 0.0643).	decrease risk	-
#423	dementia	dementia	low education	education	Social economic status		the social standing or class of an individual or group. It is often measured as a combination of education, income and occupation		major risk factors of dementia included hypertension, low income, and low education, while the risk of developing dementia is increased by obesity, diabetes mellitus, and cardiovascular risk factors.	Increase risk	lower
#435	any Dementia	Dementia	education	education	Social economic status		the process of facilitating learning, or the acquisition of knowledge, skills, values, morals, beliefs, habits, and personal development	from wikipedia	High educational attainment (highest quartile compared with reference quartile) was associated with a lower risk of Any Demen- tia	Decrease risk	higher
#435	AD	AD	education	education	Social economic status		the process of facilitating learning, or the acquisition of knowledge, skills, values, morals, beliefs, habits, and personal development	from wikipedia	Increased risk for either or all of AD, VaD, or Any Dementia is associated with low education, diabetes, smoking, depression, midlife obesity, high homocysteine	Increase risk	lower
#478	dementia incidence	dementia	continuing education	education	Social economic status		the social standing or class of an individual or group. It is often measured as a combination of education, income and occupation		available results demonstrate that cognitive reserve increases through contunuing education and show a positive association of cognitive leisure activities with both improved cognitive function and lower dementia incidence	Decrease risk	higher
#487	dementia	dementia	low education	education	Social economic status		the social standing or class of an individual or group. It is often measured as a combination of education, income and occupation		a large body of literature showd that low education is linked to increased dementia risk	Increase risk	lower
#564	population-attributable risk (PAR) of Alzheimer's disease	AD	low educational attainment	education	Social economic status		the process of receiving or giving systematic instruction, especially at a school or university.	from google	Owing to its high prevalence, around 1 in 5worldwide cases of AD wereestimated to be to some extent attributable tolow education. The figure was around 1 in 10 for the USA, Europeand the UK.	inconsistent	-
#566	AD	AD	low education	education	Social economic status		the process of facilitating learning, or the acquisition of knowledge, skills, values, morals, beliefs, habits, and personal development	from wikipedia	Life style (low education, high body mass index (BMI) in mid-life and low BMI increasing the risk	Increase risk	lower
#567	risk of AD	AD	higher educational attainment	education	Social economic status		the process of facilitating learning, or the acquisition of knowledge, skills, values, morals, beliefs, habits, and personal development	from wikipedia	statins, light-to-moderate alcohol consumption, compliance with a Mediterranean diet, higher educational attainment, physically and cognitively stimulating activities, and APOE ε2 appeared to be associated with a decreased risk of AD onset	Decrease risk	higher
#857	AD dementia	AD	education	Education	social economic status		the process of receiving or giving systematic instruction, especially at a school or university.	from google	Advanced age and lower education were consistently recognized as risk factors for AD.	increase risk	-
#972	dementia risk	dementia	education	education	Social economic status		the process of receiving or giving systematic instruction, especially at a school or university.	from google	Overall, 51 studies (58%) reported significant effects of lower education on risk for dementia, whereas 37 studies (42%) reported no significant relationship.	increase risk	-
#103	dementia risk	dementia	eicosapentaenoic acid (EPA)	eicosapentaenoic acid	Biomarker	Y	major bioactive component of n-3 PUFAs	from paper	Our analyses showed a significant decrease for the patient group in levels of EPA (ES = −0.47, P < .0001) (Figure 2), DHA (ES = −0.33, P = .017) (Figure 2), and total n-3 PUFAs (ES = −0.46, P = .001) (Figure 2). The levels of AA (ES = 0.40, P = .157) (Figure 3) and total n-6 PUFAs (ES = −0.29, P = .059) (Figure 3) and the ratio of total n-3/total n-6 PUFAs (ES = −0.48, P = .069) (Figure 3) were n…	Increase risk	-
#1051	AD	AD	electromagnetic fields (EMFs)	electromagnetic fields	Environment	N	invisible areas of energy, often referred to as Radiation, that are associated with the use of electrical power and various forms of natural and man-made lighting.	https://www.niehs.nih.gov/health/topics/agents/emf/index.cfm#:~:text=Electric%20and%20magnetic%20fields%20(EMFs,natural%20and%20man%2Dmade%20lighting.	Exposure to EMFs increased the risk of getting the AD	Increase risk	-
#1058	AD risk	AD	EMF	electromagnetic fields	Environment	N	a classical field produced by accelerating electric charges	from wiki	significant risk factor for developing AD.	Increase risk	lower
#553	dementia	dementia	electromagnetic fields	electromagnetic fields	Environment	N	Extremely low frequency magnetic fields	from paper	there was strong evidence for vitamin D deficiency being associated with raised dementia risk and moderate evidence for electromagnetic fields.	Increase risk	-
#70	risk of AD	AD	exposure to extremely low frequency magnetic field	electromagnetic fields	Environment	N	magnetic field in the frequency range of 3 Hz to 300 Hz	from paper	the results suggested that occupational exposure to ELF-MF might increase the risk of AD. The pooled results suggest an increased risk of AD	Increase risk	-
#240	dementia	Dementia	endogenous estrogen	endogenous estrogen	Biomarker	N	Estrogen exerts potentially helpful effects on brain synapse structure and function in regions such as the prefrontal cortex and hippocampus[1]. In women, endogenous estrogen exposure (EEE) occurs mainly during the reproductive phase.	https://regroup-production.s3.amazonaws.com/documents/ReviewReference/247181555/Prince%20MJ%20et%20al.%20-%202018%20-%20Reproductive%20period%2C%20endogenous%20estrogen%20exposure%20.pdf?AWSAccessKeyId=AKIAJBZQODCMKJA4H7DA&Expires=1650015620&Signature=%2BZUQZwXqVKssBpNBnFu5PMxY2PU%3D	natural variation in cumulative exposure to endogenous oestrogens across the reproductive period does not associated with dementia incidence in late life.	Not significant	-
#555	MCI progressiong to AD	AD	entorhinal atrophy	entorhinal atrophy	Condition	Y	atrophy of entorhinal cortex, a loss of neurons and connections between neurons		the strongest positive associations between risk facors and the progression from MCI to AD were found for abnormal cerebrospinal fluid (CSF), phosphorylated tau, abnormal CSF, hippocampal atrophy, medial temporal lobe atrophy and entorhinal atrophy	Increase risk	-
#345	dementia	dementia	epilepsy or seizures	Epilepsy	Condition	Y	A disorder in which nerve cell activity in the brain is disturbed, causing seizures	from google	For epilepsy or seizures (OR 3.79; 95% CI 1.66–12.82; 2 studies) the positive effect found was non-significant for dementia	Not significant	-
#534	AD	AD	epilepsy	epilepsy	Condition	Y	a disorder of the brain characterized by an enduring predisposition to generate epileptic seizures, and by the neurobiologic, cognitive, psychological, and social consequences of this condition.	https://regroup-production.s3.amazonaws.com/documents/ReviewReference/247182081/Subota%20A%20et%20al.%20-%202017%20-%20The%20association%20between%20dementia%20and%20epilepsy%20A%20s.pdf?AWSAccessKeyId=AKIAJBZQODCMKJA4H7DA&Expires=1650612413&Signature=oqbyKV89%2BPHxtkknzRcWo%2BvMud0%3D	There are significant gaps in knowledge regarding the epidemiology of epilepsy in dementia and vice versa.	Not significant	-
#1024	AD	AD	essential oils	essential oils	Medication	N	a concentrated hydrophobic liquid containing volatile chemical compounds from plants.	from wikipedia	essential oils identified for Alzheimerʼs intervention	Increase risk	-
#566	AD	AD	oestrogen	estrogen	Medication	Y	a category of sex hormone responsible for the development and regulation of the female reproductive system and secondary sex characteristics	https://www.askdifference.com/oestrogen-vs-estrogen/	oestrogen, statin, antihypertensive medications and non-steroidal anti- inflammatory drugs therapy) as well as 4 dietary exposures (folate, vitamin E/C and coffee) as protective factors of AD.	Decrease risk	-
#82	dementia risk	dementia	estrogen plus progestin	estrogen plus progestin	Biomarker	N	a combination of estrogen and progestin		In WHI, compared with placebo, estrogen plus progestin reduced ...dementia (22/10,000)…	decrease risk	-
#67	dementia	Dementia	estrogen plus progestin(hormone therapy)	estrogen plus progestin	Procedure	Y	a combination hormone therapy of estrogen plus progestin to prevent endometrial proliferation and endometrial cancer for women who have not had hysterectomies	https://regroup-production.s3.amazonaws.com/documents/ReviewReference/247181212/Gartlehner%20G%20et%20al.%20-%202017%20-%20Hormone%20Therapy%20for%20the%20Primary%20Prevention%20of%20Chro.pdf?AWSAccessKeyId=AKIAJBZQODCMKJA4H7DA&Expires=1650619695&Signature=hWaOiF3fmQEPqgpjUirLy3%2FqQWw%3D	Women using estrogen plus progestin compared with placebo experienced significantly higher risks for probable dementia per 10 000 person-years.	Increase risk	-
#572	AD	AD	exercise	exercise	Life style		activity requiring physical effort, carried out to sustain or improve health and fitness	from google	Exercise as a treatment for AD shows improvement in cognitive function, decreased neuropsychiatric symptoms, and a slower decline in activities of daily living (ADL)	Decrease risk	-
#250	AD incidence	AD	extraversion	extraversion	Life style		an inclination toward being sociable, assertive, enthusiastic,and energetic	from paper	The meta-analysis confirmed the associations of neuroticism (P = 2 × 10(-9)) and conscientiousness (P = 2 × 10(-6)), along with weaker effects for openness and agreeableness (P < .05).	decrease risk	-
#405	vascular dementia	vascular dementia	factor VIII	factor VIII	Biomarker	Y	Factor VIII (FVIII) is an essential blood-clotting protein, also known as anti-hemophilic factor (AHF).	https://browser.ihtsdotools.org/?perspective=full&conceptId1=116181003&edition=MAIN/2022-02-28&release=&languages=en	VD group showed increased fibrinogen levels, activated facotr VII, factor VIII, VWF, D-dimer, homocysteine	Increase risk	higher
#681	AD risk	AD	family history of PD	Family history of Parkinson's disease	Family history		the presence or absence of Parkinson's disease in one's relatives		AD risk associated with family history of PD yielded a summary hazard ratio of 1.18 (95% CI: 1.00-1.39) based on 5 reconstructed cohort studies and a summary odds ratio (OR) of 1.40 (95% CI: 0.92-2.12) based on 7 case-control studies.	not significant	-
#369	late-onset Alzheimer’s disease	AD	FERMT2 rs17125944 polymorphism	FERMT2 polymorphism	Genomic		a polymorphism in FERMT2, a member of kindlin protein family, which also contains kindlin-1 and kindlin-3	from paper	Our results demonstrated that there was no significant association between the rs17125944 polymorphism and LOAD (genotype: P = 0.953; allele: P = 0.975).	not significant	-
#405	vascular dementia	vascular dementia	fibrinogen levels	fibrinogen levels	Biomarker	Y	Fibrinogen is a protein produced by the liver. This protein helps stop bleeding by helping blood clots to form.	https://browser.ihtsdotools.org/?perspective=full&conceptId1=116181003&edition=MAIN/2022-02-28&release=&languages=en	VD group showed increased fibrinogen levels, activated facotr VII, factor VIII, VWF, D-dimer, homocysteine	Increase risk	higher
#275	dementia	dementia	fish consumption	fish consumption	Life style		the ingestion of fish		Greater consumption of fish is associated with a lower risk of dementia. Increasing fish consumption may help prevent dementia worldwide regardless of income level.	Decrease risk	higher
#435	AD	AD	fish consumption	fish consumption	Life style		fish are consumed as food, fish intake	from wikipedia; https://www.sciencedirect.com/topics/agricultural-and-biological-sciences/fish-consumption	We also found that reduced risk was consistently associated with physical activity, light alcohol consumption, fish consumption and statin use	Decrease risk	higher
#522	AD	AD	intake of fish	fish consumption	Life style		fish-oriented dietary intake	from paper	people with higher intake of fish had a 20% decreased risk of AD	Decrease risk	higher
#718	risk of AD	AD	intake of fish	fish consumption	Life style		fish are consumed as food, fish intake	from wikipedia; https://www.sciencedirect.com/topics/agricultural-and-biological-sciences/fish-consumption	A higher intake of fish was associated with a lower risk of Alzheimer's disease.	Decrease risk	higher
#566	AD	AD	folate	folate	Medication	N	the natural form of vitamin B9, water-soluble and naturally found in many foods	https://www.hsph.harvard.edu/nutritionsource/folic-acid/#:~:text=Folate%20is%20the%20natural%20form,50%25%2C%20respectively.	oestrogen, statin, antihypertensive medications and non-steroidal anti- inflammatory drugs therapy) as well as 4 dietary exposures (folate, vitamin E/C and coffee) as protective factors of AD.	Decrease risk	-
#1230	dementia	dementia	Frailty	Frailty	Condition	Y	Frailty is most often defined as an aging-related syndrome of physiological decline, characterized by marked vulnerability to adverse health outcomes.	https://www.uptodate.com/contents/frailty	frailty appears to be a risk factor for dementia	Increase risk	-
#181	incident dementia	Dementia	frailty(age ralated condition)	frailty	Condition	Y	a agerelated condition; a multi-dimensional geriatric syndrome reflecting a non-specific state of vulnerability and a multi-system physiological change	https://regroup-production.s3.amazonaws.com/documents/ReviewReference/247181394/Panza%20F%20et%20al.%20-%202015%20-%20Cognitive%20Frailty%20A%20Systematic%20Review%20of%20Epidemio.pdf?AWSAccessKeyId=AKIAJBZQODCMKJA4H7DA&Expires=1650612511&Signature=zHx8MosiUhWamD4ZsG6AZkX0LfE%3D	frailty indexes based on a deficit accumulation model were associated with incident dementia, and AD	Increase risk	-
#181	AD	AD	frailty(age ralated condition)	frailty	Condition	Y	a agerelated condition; a multi-dimensional geriatric syndrome reflecting a non-specific state of vulnerability and a multi-system physiological change	https://regroup-production.s3.amazonaws.com/documents/ReviewReference/247181394/Panza%20F%20et%20al.%20-%202015%20-%20Cognitive%20Frailty%20A%20Systematic%20Review%20of%20Epidemio.pdf?AWSAccessKeyId=AKIAJBZQODCMKJA4H7DA&Expires=1650612511&Signature=zHx8MosiUhWamD4ZsG6AZkX0LfE%3D	frailty indexes based on a deficit accumulation model were associated with incident dementia, and AD	Increase risk	-
#181	incident AD	AD	physical frailty	frailty	Condition	Y	a agerelated condition; a multi-dimensional geriatric syndrome reflecting a non-specific state of vulnerability and a multi-system physiological change	https://regroup-production.s3.amazonaws.com/documents/ReviewReference/247181394/Panza%20F%20et%20al.%20-%202015%20-%20Cognitive%20Frailty%20A%20Systematic%20Review%20of%20Epidemio.pdf?AWSAccessKeyId=AKIAJBZQODCMKJA4H7DA&Expires=1650612511&Signature=zHx8MosiUhWamD4ZsG6AZkX0LfE%3D	Physical frailty constructs were associated with incident AD and vascular dementia	Increase risk	-
#181	vascular dementia	Vascular dementia	physical frailty	frailty	Condition	Y	a agerelated condition; a multi-dimensional geriatric syndrome reflecting a non-specific state of vulnerability and a multi-system physiological change	https://regroup-production.s3.amazonaws.com/documents/ReviewReference/247181394/Panza%20F%20et%20al.%20-%202015%20-%20Cognitive%20Frailty%20A%20Systematic%20Review%20of%20Epidemio.pdf?AWSAccessKeyId=AKIAJBZQODCMKJA4H7DA&Expires=1650612511&Signature=zHx8MosiUhWamD4ZsG6AZkX0LfE%3D	Physical frailty constructs were associated with incident AD and vascular dementia	Increase risk	-
#566	AD	AD	frailty	frailty	Condition	Y	a common clinical syndrome in older adults that carries an increased risk for poor health outcomes including falls, incident disability, hospitalization, and mortality	https://www.ncbi.nlm.nih.gov/pmc/articles/PMC3028599/	pre-existing disease (frailty, carotid atherosclerosis, hypertension, low diastolic blood pressure, type 2 diabetes mellitus (Asian population) increasing risk	Increase risk	-
#504	AD in ADRD patients	AD	galantamine	galantamine	Medication	Y	Potent, competitive and reversible inhibitor of AChE; enhances the action of acetylcholine on nicotinic receptors	from article	galantamine improved cognitive function but failed to significantly improve overall activities of daily living.	decrease risk	-
#419	AD	AD	GDNF-AS	GDNF-AS	Genomic		the antisense strand of Glial Cell Derived Neurotrophic Factor, an important biologically active trophic factor, has a nutritional effect on a variety of cells, such as dopaminergic neuron [80], neural stem cells [81] and mesenchymal stem cells	from paper	it played important roles in AD via decreasing neurotrophin	Increase risk	-
#396	AD	AD	gene	gene	Genomic		APOE,ATP5H/KCTD,TRIP4,BIN1,ABCA7,CR1,FERMT2,HLA-DRB5,PTK2B,CD2AP,INPP5D,CELF1,NME8,MEF2C,ZCWPW1,SLC24A4-RIN3,CD33a,MS4A,EPHA1,CASS4,PICALM,CLU,SORL1,IGHV1-67,TP53INP1,17q21.31,TREM2,UNC5C,PLD3a,APP	from paper	For AD dementia risk, an increased number of loci have been identified; to date, 28 genes have been associated with late onset AD.	Increase risk	-
#377	AD	AD	gene (A novel locus was uncovered on chromosome 4)	gene(A novel locus was uncovered on chromosome 4)	Genomic		A novel locus was uncovered on chromosome 4		We identifed a novel genomic region with genome-wide signifcant association with AD on chromosome 4 (This fnding implicated HS3ST1, a gene expressed throughout the brain particularly in the cerebellar cortex.	Increase risk	-
#334	AD	AD	genes	genes	Genomic		major determinants of brain development and adult neuroanatomy and modify the risk for AD later in life; include the late-onset risk genes APOE4 and SORL1, the early-onset AD genes presenilin 1, presenilin 2 and amyloid precursor protein		Association of these risk factors with underlying AD pathology (rather than just clinical diagnosis) has not been sufficiently examined	Not significant	-
#370	AD	AD	Genetic risk scores	Genetic risk scores	Genomic		genetic risk scores based on associated single nucleotide polymorphisms, ranging from from 5 to 359,500 SNP's	from paper	GRSs might contribute to identifying genetic risk of AD beyond APOE.	Increase risk	-
#430	Dementia	Dementia	Genetic variation in clusterin gene (CLU)	Genetic variation in clusterin gene (CLU)	Genomic		a genetic variant of clusterin, a protein coding gene		A common variant in CLU was associated with a high risk of Alzheimer’s disease and all dementia in the general population but not with vascular dementia or ischemic vascular disease.	Increase risk	-
#425	AD	AD	genetics	genetics	Genomic		APOE4, CCR2, CCR5	from paper	age, genetics, depression and hypertension were determined as the risk factors for AD	Increase risk	-
#437	dementia	Dementia	Ginkgo biloba in late-life	Ginkgo biloba	Medication	N	a species of tree native to China	from wikipedia	There is no convincing evidence from this review that demonstrated Ginkgo biloba in late-life can prevent the development of dementia	Decrease risk	-
#1121	risk of AD	AD	glaucoma	Glaucoma	Condition	Y	a group of optic neuropathies with a degeneration of retinal ganglion cells and their axons, resulting in a characteristic optic nerve appearance and corresponding irreversible blindness; a leading public health concern given the high prevalence	https://regroup-production.s3.amazonaws.com/documents/ReviewReference/251927268/Xu%20et%20al.%20-%202019%20-%20Association%20between%20glaucoma%20and%20the%20risk%20of%20Alzhe.pdf?AWSAccessKeyId=AKIAJBZQODCMKJA4H7DA&Expires=1650612753&Signature=5wSPJJmh3XWwopwxIJCRGUgI18w%3D	glaucoma may increase the risk of AD	Increase risk	-
#409	Lewy body dementias	Dementia	Glucocerebrosidase mutations	Glucocerebrosidase mutations	Genomic		Homozygous mutations in the gene encoding the lysosomal enzyme glucocerebrosidase	from paper	GBA mutations increase risk for PD and DLB and influence disease course	Increase risk	-
#341	AD	AD	Glutathione S-transferase( polymorphisms of GSTM1)	Glutathione S-transferase	Genomic		a polymorphism in Glutathione S-transferases, a family of eukaryotic and prokaryotic phase II metabolic isozymes best known for their ability to catalyze the conjugation of the reduced form of glutathione to xenobiotic substrates for the purpose of detoxification	from wiki	This meta-analysis suggested null associations between polymorphisms of GSTM1, GSTT1, GSTM3, GSTP1, GSTO1 and AD risk.	Not significant	-
#341	AD	AD	Glutathione S-transferase( polymorphisms of GSTT1)	Glutathione S-transferase	Genomic		a polymorphism in Glutathione S-transferases, a family of eukaryotic and prokaryotic phase II metabolic isozymes best known for their ability to catalyze the conjugation of the reduced form of glutathione to xenobiotic substrates for the purpose of detoxification	from wiki	This meta-analysis suggested null associations between polymorphisms of GSTM1, GSTT1, GSTM3, GSTP1, GSTO1 and AD risk.	Not significant	-
#341	AD	AD	Glutathione S-transferase( polymorphisms of GSTM3)	Glutathione S-transferase	Genomic		a polymorphism in Glutathione S-transferases, a family of eukaryotic and prokaryotic phase II metabolic isozymes best known for their ability to catalyze the conjugation of the reduced form of glutathione to xenobiotic substrates for the purpose of detoxification	from wiki	This meta-analysis suggested null associations between polymorphisms of GSTM1, GSTT1, GSTM3, GSTP1, GSTO1 and AD risk.	Not significant	-
#341	AD	AD	Glutathione S-transferase( polymorphisms of GSTP1)	Glutathione S-transferase	Genomic		a polymorphism in Glutathione S-transferases, a family of eukaryotic and prokaryotic phase II metabolic isozymes best known for their ability to catalyze the conjugation of the reduced form of glutathione to xenobiotic substrates for the purpose of detoxification	from wiki	This meta-analysis suggested null associations between polymorphisms of GSTM1, GSTT1, GSTM3, GSTP1, GSTO1 and AD risk.	Not significant	-
#341	AD	AD	Glutathione S-transferase( polymorphisms of GSTO1)	Glutathione S-transferase	Genomic		a polymorphism in Glutathione S-transferases, a family of eukaryotic and prokaryotic phase II metabolic isozymes best known for their ability to catalyze the conjugation of the reduced form of glutathione to xenobiotic substrates for the purpose of detoxification	from wiki	This meta-analysis suggested null associations between polymorphisms of GSTM1, GSTT1, GSTM3, GSTP1, GSTO1 and AD risk.	Not significant	-
#480	incidence of dementia	dementia	grean tea intake	grean tea intake	Life style		grean tea intake	from paper	six of eight eligible studies reported some kind of preventive effect of green tea intake. For this reason, it is possible that green tea intake might prevent the incidence of dementia, AD, MCI, or cognitive impairment.	Decrease risk	higher
#480	incidence of AD	AD	grean tea intake	grean tea intake	Life style		grean tea intake	from paper	six of eight eligible studies reported some kind of preventive effect of green tea intake. For this reason, it is possible that green tea intake might prevent the incidence of dementia, AD, MCI, or cognitive impairment.	Decrease risk	higher
#588	AD	AD	Guanosine analogue antivirals	Guanosine analogue antivirals	Medication	Y	Several guanosine analogues, i.e. acyclovir (and its oral prodrug valaciclovir), penciclovir (in its oral prodrug form, famciclovir) and ganciclovir, are widely used for the treatment of herpesvirus (i.e. HSV-1, HSV-2, VZV and HCMV) infections.	https://pubmed.ncbi.nlm.nih.gov/11200257/#:~:text=Several%20guanosine%20analogues%2C%20i.e.%20acyclovir,%2C%20VZV%20and%20HCMV)%20infections.	no preclinical or clinical evidence is currently available	Not significant	-
#419	AD	AD	HAO2-AS	HAO2-AS	Genomic		antisense strand of hydroxyacid oxidase 2	https://www.genecards.org/cgi-bin/carddisp.pl?gene=HAO2	it was the risk factors for AD may through exacerbating synaptic and neuron exhaustion	Increase risk	-
#239	incident dementia	dementia	lower health literacy	Health illteracy	Social economic status		people's knowledge, motivation and competences to access, understand, appraise, and apply health information in order to make judgments and take decisions in everyday life concerning healthcare, disease prevention and health promotion to maintain or improve quality of life during the life course	from paper	Statistically significant association between low levels of HL and higher risk for both dementia and MCI was found in all studies	Increase risk	-
#280	risk of AD	AD	hearing impairment	Hearing loss	Condition	Y	a common problem caused by noise, aging, disease, and heredity. People with hearing loss may find it hard to have conversations with friends and family. They may also have trouble understanding a doctor’s advice, responding to warnings, and hearing doorbells and alarms.	https://www.nia.nih.gov/health/hearing-loss-common-problem-older-adults#:~:text=Hearing%20loss%20is%20a%20common,and%20hearing%20doorbells%20and%20alarms.	hearing impairment significantly increases the risk of AD	Increase risk	-
#399	incidence of dementia	Dementia	hearing loss	hearing loss	Condition	Y	highly prevalent neurologic conditions in older adults; a common problem caused by noise, aging, disease, and heredity. People with hearing loss may find it hard to have conversations with friends and family. They may also have trouble understanding a doctor’s advice, responding to warnings, and hearing doorbells and alarms.	https://regroup-production.s3.amazonaws.com/documents/ReviewReference/247181833/Thomson%20RS%20et%20al.%20-%202017%20-%20Hearing%20loss%20as%20a%20risk%20factor%20for%20dementia%20A%20syst.pdf?AWSAccessKeyId=AKIAJBZQODCMKJA4H7DA&Expires=1650612867&Signature=1ZJOr0tYf46LITpXb2%2FOLIUCp7w%3D; https://www.nia.nih.gov/health/hearing-loss-common-problem-older-adults#:~:text=Hearing%20loss%20is%20a%20c…	hearing loss is associated with higher incidence of dementia in older adults	Increase risk	-
#435	any Dementia	dementia	hearing loss	hearing loss	Condition	Y	a common problem caused by noise, aging, disease, and heredity.	https://www.nia.nih.gov/health/hearing-loss-common-problem-older-adults#:~:text=Hearing%20loss%20is%20a%20common,and%20hearing%20doorbells%20and%20alarms.	Hearing loss was associated with increased risk of Any Dementia	Increase risk	-
#561	dementia	dementia	age-related hearing loss (ARHL)	Hearing loss	Condition	Y	Total or significant loss of hearing	from google	Among cross-sectional studies, a significant association was found for cognitive impairment (OR, 2.00; 95% CI, 1.39-2.89) and dementia (OR, 2.42; 95% CI, 1.24-4.72). Among prospective cohort studies, a significant association was found for cognitive impairment (OR, 1.22; 95% CI, 1.09-1.36) and dementia (OR, 1.28; 95% CI, 1.02-1.59)	increase risk	-
#561	AD	AD	age-related hearing loss (ARHL)	Hearing loss	Condition	Y	Total or significant loss of hearing	from google	Among prospective cohort studies, a significant association was found for cognitive impairment (OR, 1.22; 95% CI, 1.09-1.36) and dementia (OR, 1.28; 95% CI, 1.02-1.59) but not for Alzheimer disease (OR, 1.69; 95% CI, 0.72-4.00).	increase risk	-
#563	dementia incidence	dementia	hearing loss	Hearing loss	Condition	Y	Total or significant loss of hearing	from google	In our cohort, men with hearing loss were more likely to develop dementia (n = 6948, 18.3%) than men free of significant hearing impairment – adjusted hazard ratio 1.69, 95% CI = 1.54–1.85. In our review, the aggregated hazard of dementia was 1.49 (95% CI 1.30–1.67) in those with hearing impairment (14 included studies).	increase risk	-
#531	Dementia	Dementia	heart failure	heart failure	Condition	Y	occurs when the heart muscle doesn't pump blood as well as it should		HF are associated with an increased risk of dementia.	Increase risk	-
#952	dementia	dementia	high fat intake	high fat intake	Life style		high fat intake	from paper	male sex, increased age, obesity, lack of exercise, hypertension, stroke, type 2 diabetes mellitus, and high body mass index have been clearly linked to vascular dementia and probably AD.	Increase risk	-
#555	MCI progressiong to AD	AD	hippocampal atrophy	hippocampal atrophy	Condition	Y	hippocampal atrophy (HA) is usually attributed to the deposition of neurofibrillary tangles and neuritic plaques	https://www.ahajournals.org/doi/10.1161/01.hyp.0000132475.32317.bb#:~:text=Hippocampal%20atrophy%20(HA)%20is%20usually,which%20may%20lead%20to%20atrophy.	the strongest positive associations between risk facors and the progression from MCI to AD were found for abnormal cerebrospinal fluid (CSF), phosphorylated tau, abnormal CSF, hippocampal atrophy, medial temporal lobe atrophy and entorhinal atrophy	Increase risk	-
#381	AD risk	AD	plasma total homocysteine levels	Homocysteine	Biomarker	Y	a non-proteinogenic α-amino acid	from wiki	Our met-analysis included 34 studies with 9397 subjects, and demonstrated a significant relationship between plasma total homocysteine levels and the risk for AD (OR = 3.37; 95% CI = 1.90-5.95; p = 2.9×10-5).	increase risk	-
#435	AD	AD	Homocysteine	Homocysteine	Biomarker	Y	an amino acid	https://my.clevelandclinic.org/health/articles/21527-homocysteine#:~:text=Homocysteine%20is%20an%20amino%20acid,dementia%2C%20heart%20disease%20and%20stroke.	Increased risk for either or all of AD, VaD, or Any Dementia is associated with low education, diabetes, smoking, depression, midlife obesity, high homocysteine	Increase risk	higher
#405	AD	AD	homocysteine levels	Homocysteine	Biomarker	Y	Homocysteine is an amino acid. Vitamins B12, B6 and folate break down homocysteine to create other chemicals your body needs. High homocysteine levels may mean you have a vitamin deficiency.	https://my.clevelandclinic.org/health/articles/21527-homocysteine#:~:text=Homocysteine%20is%20an%20amino%20acid,dementia%2C%20heart%20disease%20and%20stroke.	AD patients had increased plasma von Willebrand factor (VWF), D-dimer, plasminogen activator inhibitor-1, thrombomodulin, and homocysteine levels	Increase risk	higher
#405	vascular dementia	vascular dementia	homocysteine levels	Homocysteine	Biomarker	Y	Homocysteine is an amino acid. Vitamins B12, B6 and folate break down homocysteine to create other chemicals your body needs. High homocysteine levels may mean you have a vitamin deficiency.	https://my.clevelandclinic.org/health/articles/21527-homocysteine#:~:text=Homocysteine%20is%20an%20amino%20acid,dementia%2C%20heart%20disease%20and%20stroke.	VD group showed increased fibrinogen levels, activated facotr VII, factor VIII, VWF, D-dimer, homocysteine	Increase risk	higher
#292	all-cause dementia in patient	dementia	Hormone therapies	hormone therapy	Medication	Y	consists of oestrogen alone (oestrogen‐only HT) or oestrogen combined with a progestogen (combined HT). It is available in a variety of formulations and doses that can be taken orally, vaginally or intranasally, or as an implant, skin patch, cream or gel	from article	Hormone therapies increased cardiovascular events, mild cognitive impairment or dementia,	Increase risk	-
#300	risk of Alzheimer's disease	AD	Postmenopausal Hormone Therapy	hormone therapy	Medication	Y	the use of hormones in medical treatment	from wiki	Our meta-analysis of any versus never use did not support the hypothesis that hormone therapy reduces risk of Alzheimer's disease (summary estimate = 0.88, 95% confidence interval: 0.66, 1.16).	not significant	-
#435	AD	AD	Hormone Replacement Therapy	hormone therapy	Medication	Y	medication that contains female hormones. You take the medication to replace the estrogen that your body stops making during menopause. Hormone therapy is most often used to treat common menopausal symptoms, including hot flashes and vaginal discomfort.	https://www.mayoclinic.org/diseases-conditions/menopause/in-depth/hormone-therapy/art-20046372	insufficient evidence to draw even tentative conclusions	Not significant	-
#5	Dementia	Dementia	hormone therapy	hormone therapy	Medication	Y	consists of oestrogen alone (oestrogen‐only HT) or oestrogen combined with a progestogen (combined HT). It is available in a variety of formulations and doses that can be taken orally, vaginally or intranasally, or as an implant, skin patch, cream or gel	from article	Among women aged over 65 years who were relatively healthy and taking continuous combined HT, there was a statistically significant increase in the incidence of dementia	Increase risk	-
#676	risk of Alzheimer’s dementia	AD	menopausal hormone therapy (MHT)	Hormone therapy	Medication	Y	the use of hormones in medical treatment	from wiki	Observational studies in younger menopausal women using MHT have shown a reduced risk of cognitive decline and a reduction in risk of Alzheimer’s dementia by 29%–44%	inconsistent	?
#435	any Dementia	dementia	Hormones	Hormones	Biomarker	N	Hormones are chemical messengers that are secreted directly into the blood, which carries them to organs and tissues of the body to exert their functions.	https://www.news-medical.net/health/What-are-Hormones.aspx	insufficient evidence to draw even tentative conclusions	Not significant	-
#435	AD	AD	Hormones	Hormones	Biomarker	N	Hormones are chemical messengers that are secreted directly into the blood, which carries them to organs and tissues of the body to exert their functions.	https://www.news-medical.net/health/What-are-Hormones.aspx	insufficient evidence to draw even tentative conclusions	Not significant	-
#683	Alzheimer's Disease	AD	Huperzine A	Huperzine A	Medication	N	a naturally occurring sesquiterpene alkaloid compound found in the firmoss Huperzia serrata and in varying quantities in other food Huperzia species, including H. elmeri, H. carinat, and H. aqualupian	from wiki		inconsistent	-
#213	dementia	dementia	vascular risk factors(Hypercholesterolemia)	Hypercholesterolemia	Condition	Y	High amounts of cholesterol in the blood		high (LDL) levels were associated with the accelerated cognitive decline.	Increase risk	-
#566	AD	AD	hyperhomocysteine	hyperhomocysteine	Biomarker	Y	exposure measure: Hyperhomocysteinema; Hyperhomocysteinemia refers to the condition where there is greater than 15 micromol/L of homocysteine in the blood. This condition is present in a wide range of diseases, and in many cases, it is an independent risk factor for more serious medical conditions.	https://www.ncbi.nlm.nih.gov/books/NBK554408/#:~:text=Hyperhomocysteinemia%20refers%20to%20the%20condition,for%20more%20serious%20medical%20conditions.	one biochemical exposure (hyperhomocysteine) and one psychological condition (depression) significantly increase risk of developing AD	Increase risk	exposure
#217	dementia	dementia	hyperlipidemia	hyperlipidemia	Condition	Y	A condition in which there are high levels of fat particles (lipids) in the blood	https://www.mayoclinic.org/diseases-conditions/high-blood-cholesterol/symptoms-causes/syc-20350800?utm_source=Google&utm_medium=abstract&utm_content=Hyperlipidemia&utm_campaign=Knowledge-panel	hyperlipidemia increased dementia risk	Increase risk	-
#1021	VaD	Vascular Dementia	high blood pressure	hypertension	Condition	Y	High blood pressure (hypertension) is a common condition in which the long-term force of the blood against your artery walls is high enough that it may eventually cause health problems, such as heart disease.	https://www.mayoclinic.org/diseases-conditions/high-blood-pressure/symptoms-causes/syc-20373410	High blood pressure was associated with increased risk of VaD	Increase risk	-
#213	cognitive decline	dementia	Hypertension	Hypertension	Condition	Y	A condition in which the force of the blood against the artery walls is too high		Four of these studies found more cognitive decline, four did not find an association between HT and cognitive decline	Not significant	-
#217	dementia	dementia	Hypertension	Hypertension	Condition	Y	A condition in which the force of the blood against the artery walls is too high		Hypertension increased dementia risk	Increase risk	-
#281	VaD incidence	vascular dementia	arterial hypertension	hypertension	Condition	Y	a common condition in which the long-term force of the blood against your artery walls is high enough that it may eventually cause health problems, such as heart disease	https://www.mayoclinic.org/diseases-conditions/high-blood-pressure/symptoms-causes/syc-20373410	A meta-analysis of the six longitudinal studies showed that hypertension was significantly associated with increased risk of incident VaD (odds ratio, OR: 1.59, CI: 1.29-1.95, p < 0.0001).	increase risk	-
#281	VaD prevalence	vascular dementia	arterial hypertension	hypertension	Condition	Y	a common condition in which the long-term force of the blood against your artery walls is high enough that it may eventually cause health problems, such as heart disease	https://www.mayoclinic.org/diseases-conditions/high-blood-pressure/symptoms-causes/syc-20373410	A similar association between hypertension and the risk of prevalent VaD was found in the five cross-sectional studies (OR: 4.84, CI: 3.52-6.67, p < 0.00001).	increase risk	-
#345	vascular dementia	vascular dementia	hypertension	Hypertension	Condition	Y	a common condition in which the long-term force of the blood against your artery walls is high enough that it may eventually cause health problems, such as heart disease	https://www.mayoclinic.org/diseases-conditions/high-blood-pressure/symptoms-causes/syc-20373410	Most CV factors showed a positive association with VaD, ranging from OR 1.16 (95%CI 1.08–1.24) for hypertension (3 studies) to 3.26 (95%CI 3.14–3.37) for stroke (1 study).	increase risk	-
#423	dementia	dementia	hypertension	hypertension	Condition	Y	high blood pressure		major risk factors of dementia included hypertension, low income, and low education, while the risk of developing dementia is increased by obesity, diabetes mellitus, and cardiovascular risk factors.	Increase risk	-
#425	AD	AD	hypertension	hypertension	Condition	Y	high blood pressure		age, genetics, depression and hypertension were determined as the risk factors for AD	Increase risk	-
#435	VaD	VaD	Hyper/Hypotension	hypertension	Condition	Y	High blood pressure (hypertension) is a common condition in which the long-term force of the blood against your artery walls is high enough that it may eventually cause health problems, such as heart disease.	https://www.mayoclinic.org/diseases-conditions/high-blood-pressure/symptoms-causes/syc-20373410	Increased risk for either or all of AD, VaD, or Any Dementia is associated with hypertension (VaD only)	Increase risk	-
#435	AD	AD	Hyper/Hypotension	hypertension	Condition	Y	High blood pressure (hypertension) is a common condition in which the long-term force of the blood against your artery walls is high enough that it may eventually cause health problems, such as heart disease.	https://www.mayoclinic.org/diseases-conditions/high-blood-pressure/symptoms-causes/syc-20373410	There was a mixed pattern of findings from meta-analyses	Not significant	-
#487	dementia	dementia	hypertension	hypertension	Condition	Y	high blood pressure		hypertension is a risk factor for dementia, especially when experienced during midlife	Increase risk	-
#564	population-attributable risk (PAR) of Alzheimer's disease	AD	midlife hypertension	Hypertension	Condition	Y	a common condition in which the long-term force of the blood against your artery walls is high enough that it may eventually cause health problems, such as heart disease	https://www.mayoclinic.org/diseases-conditions/high-blood-pressure/symptoms-causes/syc-20373410	Due to their relatively low prevalence,diabetes, hypertension and obesity were estimated to account for between 2 and 8% ofcases of AD.	inconsistent	lower
#566	AD	AD	hypertension	hypertension	Condition	Y	High blood pressure (hypertension) is a common condition in which the long-term force of the blood against your artery walls is high enough that it may eventually cause health problems, such as heart disease.	https://www.mayoclinic.org/diseases-conditions/high-blood-pressure/symptoms-causes/syc-20373410	pre-existing disease (frailty, carotid atherosclerosis, hypertension, low diastolic blood pressure, type 2 diabetes mellitus (Asian population) increasing risk	Increase risk	-
#952	dementia	dementia	hypertension	hypertension	Condition	Y	high blood pressure		male sex, increased age, obesity, lack of exercise, hypertension, stroke, type 2 diabetes mellitus, and high body mass index have been clearly linked to vascular dementia and probably AD.	Increase risk	-
#1230	dementia	dementia	Hypoglycemia	Hypoglycemia	Condition	Y	a condition in which your blood sugar (glucose) level is lower than normal		A bi-directional relationship exists between dementia and hypoglycemia in older people with diabetes.	Increase risk	-
#218	dementia	dementia	hypoglycemic episodes	Hypoglycemia	Condition	Y	a condition in which your blood sugar (glucose) level is lower than normal		meta-analysis of five studies showed a significantly increased risk of dementia in patients who had hypoglycaemi episodes	Increase risk	-
#655	dementia risk	dementia	illiteracy	Illiteracy	Social economic status		the inability to read or write	from google	Two studies, one from Mainland China[21] and one from Taiwan[24], reported an association of illiteracy with a higher risk of dementia, based on primary school education. Another study from Mainland China reported that literacy is related to a lower risk compared to illiteracy in elderly people living in a rural area, but not in people living in an urban area[25]	inconsistent	higher
#435	any Dementia	dementia	Inflammatory markers	inflammation	Biomarker	N	inflammatory markers, also known as acute phase reactants, those most commonly measured in clinical practice (and discussed in this topic) are C-reactive protein (CRP), erythrocyte sedimentation rate (ESR), and procalcitonin (PCT).	https://arupconsult.com/content/inflammatory-markers	insufficient evidence to draw even tentative conclusions	Not significant	-
#435	AD	AD	Inflammatory markers	inflammation	Biomarker	N	inflammatory markers, also known as acute phase reactants, those most commonly measured in clinical practice (and discussed in this topic) are C-reactive protein (CRP), erythrocyte sedimentation rate (ESR), and procalcitonin (PCT).	https://arupconsult.com/content/inflammatory-markers	There was a mixed pattern of findings from meta-analyses	Not significant	-
#824	development and progression of AD	AD	inflammation	inflammation	Condition	Y	an important role in the pathophysiology of many diseases; a process by which your body's white blood cells and the things they make protect you from infection from outside invaders, such as bacteria and viruses. Inflammation can be either short-lived (acute) or long-lasting (chronic). Acute inflammation goes away within hours or days. Chronic inflammation can last months or years, even after the…	https://www.webmd.com/arthritis/about-inflammation	inflammation is an important factor in the development and progression of AD	Increase risk	-
#466	all-cause dementia	dementia	insomnia	insomnia	Condition	Y	a sleep disorder in which you have trouble falling and/or staying asleep		the results showed that insomnia was associated with a significant risk of all-cause dementia	Increase risk	-
#568	risk of AD	AD	insomnia	Insomnia	Condition	Y	type of sleep disturbances in elderly individuals; one of the most common sleep complaints; a sleep disorder in which you have trouble falling and/or staying asleep	https://www.sciencedirect.com/science/article/pii/S1087079217300114?via%3Dihub; https://www.webmd.com/sleep-disorders/insomnia-symptoms-and-causes#:~:text=Insomnia%20is%20a%20sleep%20disorder,for%203%20months%20or%20more.	insomnia increased the risk of AD	Increase risk	-
#568	AD	AD	insomnia	Insomnia	Condition	Y	type of sleep disturbances in elderly individuals; one of the most common sleep complaints; a sleep disorder in which you have trouble falling and/or staying asleep	https://www.sciencedirect.com/science/article/pii/S1087079217300114?via%3Dihub; https://www.webmd.com/sleep-disorders/insomnia-symptoms-and-causes#:~:text=Insomnia%20is%20a%20sleep%20disorder,for%203%20months%20or%20more.	insomnia are not associated with a higher risk of incident AD	Not significant	-
#568	vascular dementia	Vascular Dementia	insomnia	Insomnia	Condition	Y	type of sleep disturbances in elderly individuals; one of the most common sleep complaints; a sleep disorder in which you have trouble falling and/or staying asleep	https://www.sciencedirect.com/science/article/pii/S1087079217300114?via%3Dihub; https://www.webmd.com/sleep-disorders/insomnia-symptoms-and-causes#:~:text=Insomnia%20is%20a%20sleep%20disorder,for%203%20months%20or%20more.	insomnia are not associated with a higher risk of incident vascular dementia	Not significant	-
#435	any Dementia	dementia	Insulin sensitizers	Insulin sensitizers	Medication	Y	TZDs are referred to as “insulin sensitizers”; Thiazolidinediones (TZDs) work to lower your blood sugar by increasing the muscle, fat and liver’s sensitivity to insulin.	https://dtc.ucsf.edu/types-of-diabetes/type2/treatment-of-type-2-diabetes/medications-and-therapies/type-2-non-insulin-therapies/insulin-sensitizers/#:~:text=Thiazolidinediones%20(TZDs)%20work%20to%20lower,risk%20of%20low%20blood%20sugars.)	insufficient evidence to draw even tentative conclusions	Not significant	-
#435	AD	AD	Insulin sensitizers	Insulin sensitizers	Medication	Y	TZDs are referred to as “insulin sensitizers”; Thiazolidinediones (TZDs) work to lower your blood sugar by increasing the muscle, fat and liver’s sensitivity to insulin.	https://dtc.ucsf.edu/types-of-diabetes/type2/treatment-of-type-2-diabetes/medications-and-therapies/type-2-non-insulin-therapies/insulin-sensitizers/#:~:text=Thiazolidinediones%20(TZDs)%20work%20to%20lower,risk%20of%20low%20blood%20sugars.)	insufficient evidence to draw even tentative conclusions	Not significant	-
#487	dementia	dementia	insulin sensitizers	insulin sensitizers	Medication	Y	The biguanide, metformin, and the thiazolidinediones troglitazone (which is no longer available), pioglitazone, and rosiglitazone, are all antidiabetic drugs that act by improving the sensitivity of peripheral tissues to insulin,23 which results in decreased circulating insulin levels	https://www.nature.com/articles/ncpendmet0787	there is evidence that insulin sensitizers are connected to reduced dementia risk.	Increase risk	-
#1264	AD	AD	Intensive LDL-cholesterol lowering therapy	Intensive LDL-cholesterol lowering therapy	Medication	Y	using statins and PCSK9 inhibitors(a new class of drugs that lower LDL, or “bad,” cholesterol, Right now, there are two FDA-approved medications: alirocumab (Praluent) and evolocumab (Repatha).); not only with statins, but also with the combination therapy of statins and ezetimibe, as well as for PCSK9 inhibitors	from article;https://www.webmd.com/cholesterol-management/pcsk9-inhibitors-treatment	there is a rationale for the use of lipid-lowering treatments to reduce the risk of AD	Decrease risk	-
#293	risk of dementia	Dementia	Intraindividual variability (IIV)	Intraindividual variability (IIV)	Condition	Y	in reaction time refers to the trial-to-trial fluctuations in responding across a given cognitive task.	https://regroup-production.s3.amazonaws.com/documents/ReviewReference/247181636/Haynes%20BI%20et%20al.%20-%202017%20-%20A%20Systematic%20Review%20of%20Longitudinal%20Associations%20B.pdf?AWSAccessKeyId=AKIAJBZQODCMKJA4H7DA&Expires=1650613587&Signature=7F1043l5N1c0z8sVPmdTYfsRmI0%3D	Greater baseline IIV was consistently associated with increased risk of dementia	Increase risk	-
#947	treatment for AD	AD	intravenous immunoglobulins	intravenous immunoglobulins	Procedure	Y	Intravenous immunoglobulin (IVIG) is a fractionated blood product that is used in the treatment of a variety of health conditions. Initially, its main indication was as a substitution therapy in patients with immune defects such as agammaglobulinaemia or hypogammaglobulinaemia.		these studies are under way in large number of laboratories and in 2011 the resuslts of a large phase III clinical trial should be available; it may provide evidence that IVIG is an effective treatment for the devastating sequelae associated with AD	Not significant	-
#891	incident all-cause dementia	Dementia	lacunes of presumed vascular origin	Lacunes of Presumed Vascular Origin	Condition	Y	one of Cerebral small vessel disease (CSVD) features; a round or ovoid, subcortical, fluid-filled (similar signal as CSF) cavity, of between 3 mm and about 15 mm in diameter, , consistent with a previous acute small deep brain infarct or haemorrhage in the territory of one perforating arteriole	https://regroup-production.s3.amazonaws.com/documents/ReviewReference/251926940/Rensma%20et%20al.%20-%202018%20-%20Cerebral%20small%20vessel%20disease%20and%20risk%20of%20incident.pdf?AWSAccessKeyId=AKIAJBZQODCMKJA4H7DA&Expires=1650613760&Signature=O6BC62AxUqf297%2FTRVep574bWRg%3D; https://www.ncbi.nlm.nih.gov/pmc/articles/PMC3714437/#:~:text=We%20define%20a%20lacune%20of,perforating%20arteriole%…	Individual features and combinations of CSVD features are strongly associated with incident ischaemic and haemorrhagic stroke, all-cause dementia and depression, and all-cause mortality; features of cerebral small vessel disease (CSVD): white matter hyperintensities, lacunes, microbleeds, perivascular spaces, and cerebral atrophy	Increase risk	-
#334	AD	AD	learning disability	learning disability	Genomic		disorders that affect the ability to understand or use spoken or written language, do mathematical calculations, coordinate movements, or direct attention	https://www.ninds.nih.gov/Disorders/All-Disorders/Learning-Disabilities-Information-Page#:~:text=Definition-,Learning%20disabilities%20are%20disorders%20that%20affect%20the%20ability%20to%20understand,the%20child%20reaches%20school%20age.	Association of these risk factors with underlying AD pathology (rather than just clinical diagnosis) has not been sufficiently examined	Not significant	-
#177	demenaia	dementia	participation in leisure activities	Leisure activities	Life style		participation in leisure activities	from paper	The results are discussed and based on these findings are further review tht are salient to associations between participation in leisure activities and prevention of dementia	Not significant	-
#992	dementia	dementia	Leisure activities	Leisure activities	Life style		specifically mental, physical and social activities; Leisure as activity encompasses the activities that we engage in for reasons as varied as relaxation, competition, or growth and may include reading for pleasure, meditating, painting, and participating in sports.	from article; https://us.humankinetics.com/blogs/excerpt/definitions-of-leisure-play-and-recreation	Leisure activities have beneficial effects reducing the risk of developing dementia	decrease risk	-
#547	dementia	dementia	leisure time physical activity	leisure time physical activity	Life style		physical activity PA unit (MET-h/week and kcal/week)	from paper	the primary analysis exhibited a dose-response trend for all-cause dementia, Alzheimer's disease but not for vascular dementia.	Decrease risk	-
#547	AD	AD	leisure time physical activity	leisure time physical activity	Life style		physical activity PA unit (MET-h/week and kcal/week)	from paper	the primary analysis exhibited a dose-response trend for all-cause dementia, Alzheimer's disease but not for vascular dementia.	Decrease risk	-
#655	AD risk	AD	plasma leptin level	Leptin	Biomarker	Y	a hormone predominantly made by adipose cells and enterocytes in the small intestine that helps to regulate energy balance by inhibiting hunger, which in turn diminishes fat storage in adipocytes	from wiki	s A high plasma leptin level was associated with a lower risk of AD among both men and women [RR = 0.9 (95% CI: 0.93–0.95)][28]	inconsistent	?
#745	AD	AD	Leptin	Leptin	Biomarker	Y	Leptin is a hormone predominantly made by adipose cells and enterocytes in the small intestine mainly in enterocytes that helps to regulate energy balance by inhibiting hunger, which in turn diminishes fat storage in adipocytes.	https://en.wikipedia.org/wiki/Leptin	Although several studies support the relation between leptin and AD once it is thought that leptin may play a critical role in neuroprotection and cognitive function, there is still much to understand about its relationship with the development and progression of the AD, since some existing data in the literature are controversial.	inconsistent	-
#765	young onset dementia (YOD)	dementia	modifiable environmental and Life style risk factors	Life style/environment	Life style		*		Evidence for education, childhood development, smoking and heavy metal exposure was inconsistent or of poor quality. A dose–response relationship was found between cumulative and/or increasing severity of exposure and risk for YOD.	inconsistent	-
#238	AD	AD	lipid peroxidation	lipid peroxidation	Biomarker	N	Lipid peroxidation is the chain of reactions of oxidative degradation of lipids. It is the process in which free radicals "steal" electrons from the lipids in cell membranes, resulting in cell damage. This process proceeds by a free radical chain reaction mechanism.	https://en.wikipedia.org/wiki/Lipid_peroxidation#:~:text=Lipid%20peroxidation%20is%20the%20chain,free%20radical%20chain%20reaction%20mechanism.	we found that markers of lipid peroxidation are elevated in blood in AD.	Increase risk	higher
#249	AD treatment	AD	lithium	lithium	Medication	Y	Lithium is used to treat mania that is part of bipolar disorder (manic-depressive illness)	https://www.mayoclinic.org/drugs-supplements/lithium-oral-route/side-effects/drg-20064603?p=1	all four small randomized clinical trials of lithium for Alzheimer's dementia have found at least some clinical or biological benefits versus placebo.	Decrease risk	-
#274	dementia risk	dementia	living with others	Living with others	Life style		living with partner, children, siblings, other persons	from paper	Conflicting results were found for the association between dementia and putative risk factors (smoking) and protective factors (mild-to-moderate alcohol consumption, dietary antioxidants, Mediterranean diet, and living with others).	inconsistent	-
#566	AD	AD	low diastolic blood pressure	low diastolic blood pressure	Condition	Y	If you have a low diastolic pressure, it means you have a low coronary artery pressure(<60 mmHg), and that means your heart is going to lack blood and oxygen. That is what we call ischemia, and that kind of chronic, low-level ischemia may weaken the heart over time and potentially lead to heart failure.	https://www.uab.edu/news/research/item/10393-diastolic-blood-pressure-how-low-is-too-low#:~:text=If%20you%20have%20a%20low,potentially%20lead%20to%20heart%20failure.	pre-existing disease (frailty, carotid atherosclerosis, hypertension, low diastolic blood pressure, type 2 diabetes mellitus (Asian population) increasing risk	Increase risk	-
#423	dementia	dementia	low income	low income	Social economic status		the social standing or class of an individual or group. It is often measured as a combination of education, income and occupation		major risk factors of dementia included hypertension, low income, and low education, while the risk of developing dementia is increased by obesity, diabetes mellitus, and cardiovascular risk factors.	Increase risk	lower
#1240	AD	AD	lycopene	lycopene	Medication	N	an effective antioxidant and non-provitamin-A with a singlet oxygen quenching property and ability to trap peroxyl radicals among various carotenoids	from article	It shows protective against alzheimer disease by improving cognitive functions by protecting oxidative damage of mitochondrial enzymes and preventing apoptosis.	Decrease risk	-
#305	AD risk	AD	magnesium (Mg) in cerebrospinal fluid	Magnesium	Biomarker	Y	a chemical element with the symbol Mg and atomic number 12	from wiki	Compared to HCs, patients with AD had significantly lower Mg in cerebrospinal fluid (2 studies; SMD = -0.35;P= .02) and in hair (2 studies; SMD = -0.75;P= .0001).	Increase risk	-
#305	AD risk	AD	magnesium (Mg) in hair	Magnesium	Biomarker	Y	a chemical element with the symbol Mg and atomic number 12	from wiki	Compared to HCs, patients with AD had significantly lower Mg in cerebrospinal fluid (2 studies; SMD = -0.35;P= .02) and in hair (2 studies; SMD = -0.75;P= .0001).	Increase risk	-
#305	AD risk	AD	magnesium (Mg) in serum	Magnesium	Biomarker	Y	a chemical element with the symbol Mg and atomic number 12	from wiki	No differences between AD and controls were evident for serum Mg.	inconsistent	-
#290	dementia incidence	Dementia	mastication	mastication	Life style		Chewing or mastication is the process by which food is crushed and ground by teeth.	from wikipedia	a positive association between mastication and dementia among elderly people.; Poorer mastication was one of significant risk factors for having dementia and for the incidence of dementia	Increase risk	lower
#435	any Dementia	dementia	Medical Arthritis	Medical Arthritis	Condition	Y	arthritis is the swelling and tenderness of one or more joints; History of arthritis as exposure measure	from the article; https://www.mayoclinic.org/diseases-conditions/arthritis/symptoms-causes/syc-20350772#:~:text=Arthritis%20is%20the%20swelling%20and,are%20osteoarthritis%20and%20rheumatoid%20arthritis.	insufficient evidence to draw even tentative conclusions	Not significant	-
#435	AD	AD	Medical Arthritis	Medical Arthritis	Condition	Y	arthritis is the swelling and tenderness of one or more joints; History of arthritis as exposure measure	from the article; https://www.mayoclinic.org/diseases-conditions/arthritis/symptoms-causes/syc-20350772#:~:text=Arthritis%20is%20the%20swelling%20and,are%20osteoarthritis%20and%20rheumatoid%20arthritis.	insufficient evidence to draw even tentative conclusions	Not significant	-
#274	dementia risk	dementia	Mediterranean diet	Mediterranean diet	Life style		a diet inspired by the eating habits of people who live near the Mediterranean Sea	from wiki	Conflicting results were found for the association between dementia and putative risk factors (smoking) and protective factors (mild-to-moderate alcohol consumption, dietary antioxidants, Mediterranean diet, and living with others).	inconsistent	-
#482	dementia	Dementia	mediterranean diet	mediterranean diet	Life style		abundant in antioxidants and MUFAs(Monounsaturated fatty acids) and have a balanced ratio of essential n–6 and n–3 FAs	https://regroup-production.s3.amazonaws.com/documents/ReviewReference/247181979/van%20de%20Rest%20O%20et%20al.%20-%202015%20-%20Dietary%20patterns%2C%20cognitive%20decline%2C%20and%20dementia.pdf?AWSAccessKeyId=AKIAJBZQODCMKJA4H7DA&Expires=1650633078&Signature=nbuWi%2Fy6DrSaaYHBnEe8jPoCAEk%3D	a Mediterranean diet is associated with less dementia, or Alzheimer disease	Decrease risk	-
#482	AD	AD	mediterranean diet	mediterranean diet	Life style		abundant in antioxidants and MUFAs(Monounsaturated fatty acids) and have a balanced ratio of essential n–6 and n–3 FAs	https://regroup-production.s3.amazonaws.com/documents/ReviewReference/247181979/van%20de%20Rest%20O%20et%20al.%20-%202015%20-%20Dietary%20patterns%2C%20cognitive%20decline%2C%20and%20dementia.pdf?AWSAccessKeyId=AKIAJBZQODCMKJA4H7DA&Expires=1650633078&Signature=nbuWi%2Fy6DrSaaYHBnEe8jPoCAEk%3D	a Mediterranean diet is associated with less dementia, or Alzheimer disease	Decrease risk	-
#487	AD	AD	Medi	Mediterranean diet	Life style		It refers to a dietary profile commonly available in the early 60s in the Mediterranean regions and characterized by a high consumption of fruit, vegetables, legumes, and complex carbohydrates, with a moderate consumption of fish and the use of olive oil as the main source of fats, and a low-to-moderate amount of red wine during meals.		recent meta-analysis show a consitent pattern of protective associations between a MeDi and AD or dementia	Decrease risk	-
#487	dementia	dementia	Medi	Mediterranean diet	Life style		It refers to a dietary profile commonly available in the early 60s in the Mediterranean regions and characterized by a high consumption of fruit, vegetables, legumes, and complex carbohydrates, with a moderate consumption of fish and the use of olive oil as the main source of fats, and a low-to-moderate amount of red wine during meals.		recent meta-analysis show a consitent pattern of protective associations between a MeDi and AD or dementia	Decrease risk	-
#567	risk of AD	AD	compliance with a Mediterranean diet	Mediterranean diet	Life style		a diet inspired by the eating habits of people who live near the Mediterranean Sea.	from wikipedia	statins, light-to-moderate alcohol consumption, compliance with a Mediterranean diet, higher educational attainment, physically and cognitively stimulating activities, and APOE ε2 appeared to be associated with a decreased risk of AD onset	Decrease risk	-
#570	AD	AD	MeDi	Mediterranean diet	Life style		It refers to a dietary profile commonly available in the early 60s in the Mediterranean regions and characterized by a high consumption of fruit, vegetables, legumes, and complex carbohydrates, with a moderate consumption of fish and the use of olive oil as the main source of fats, and a low-to-moderate amount of red wine during meals.		twelve studies examined the relationship between a Mediterranean (MeDi) diet and AD development, 10 of which revealed a significant association	Decrease risk	-
#601	progression of AD	AD	Mediterranean diet	Mediterranean diet	Life style		It refers to a dietary profile commonly available in the early 60s in the Mediterranean regions and characterized by a high consumption of fruit, vegetables, legumes, and complex carbohydrates, with a moderate consumption of fish and the use of olive oil as the main source of fats, and a low-to-moderate amount of red wine during meals.		Based on this review, a Mediterranean with the least possible adverse effects to slowing the progression of AD	Decrease risk	-
#936	AD	AD	adherence to Mediterranean diet	Mediterranean diet	Life style		It refers to a dietary profile commonly available in the early 60s in the Mediterranean regions and characterized by a high consumption of fruit, vegetables, legumes, and complex carbohydrates, with a moderate consumption of fish and the use of olive oil as the main source of fats, and a low-to-moderate amount of red wine during meals.	from paper	a recent meta-analysis from our group, comprising prospective studies that investigated the association between adherence to Mediterranean diet and health status, showed a significant association between a greater adherence to Mediterranean diet and reduced risk of major chronic degenerative diseases, including AD.'	Decrease risk	-
#425	AD	AD	meeting with friends weekly	meeting with friends weekly	Life style		meeting with friends weekly	from paper	while daily listening to music, meeting weekly with friends and daily intake of vitamin E were considered as the factors with protective role in this disease	Decrease risk	-
#645	AD treatment	AD	melatonin supplements	melatonin supplements	Medication	N	Melatonin is a hormone primarily released by the pineal gland at night, and has long been associated with control of the sleep–wake cycle.	https://en.wikipedia.org/wiki/Melatonin	melatonin supplements are able to reverse AD pathology and memory deficits in many animal experiments and clinical trials.	Decrease risk	-
#504	AD in ADRD patients	AD	memantine	Memantine	Medication	Y	Noncompetitive NMDA receptor antagonist		memantine ER was efficacious and well tolerated in people with headache, diarrhea, dizziness	decrease risk	-
#530	AD treatment	AD	receptor antagonist (memantine)	Memantine	Medication	Y	a prescription drug used to treat moderate to severe confusion (dementia) related to Alzheimer's disease	https://www.rxlist.com/consumer_memantine_namenda/drugs-condition.htm	A majority of studies (40/43) assessed the three cholinesterase inhibitors (donepezil, galantamine, and rivastigmine) and a receptor antagonist (memantine), which have demonstrated modest effectiveness for the symptomatic treatment of AD	decrease risk	-
#641	AD treatment	AD	memantine	Memantine	Medication	Y	Memantine is used to treat moderate to severe Alzheimer's disease. Memantine is not a cure for Alzheimer's disease but it can help people with the disease.	https://www.mayoclinic.org/drugs-supplements/memantine-oral-route/description/drg-20067012#:~:text=Memantine%20is%20used%20to%20treat,the%20disease%20from%20getting%20worse.	as with the cholinesterase inhibitors, the improvements related to memantive were small but statistically significant.	Decrease risk	-
#643	AD	AD	memantine	Memantine	Medication	Y	Memantine is used to treat moderate to severe Alzheimer's disease. Memantine is not a cure for Alzheimer's disease but it can help people with the disease.	https://www.mayoclinic.org/drugs-supplements/memantine-oral-route/description/drg-20067012#:~:text=Memantine%20is%20used%20to%20treat,the%20disease%20from%20getting%20worse.	we conclude from our review that memantine may be an effective therapeutic option in managing AD	Decrease risk	-
#487	dementia	dementia	mental demands at the work place	mental demands at the work place	Social economic status		the social standing or class of an individual or group. It is often measured as a combination of education, income and occupation		one review reported evidence ofr a protective effect of high job control and work complexity, relating to people and data, against congnitive decline and dementia	Decrease risk	-
#150	AD risk	AD	metabolic syndrome (MS)	metabolic syndrome	Condition	Y	s a cluster of cardiovascular risk factors that include hypertension, hyperglycaemia, hypertriglyceridaemia, low high-density lipoprotein and abdominal obesity	from paper	It seems that MS may be associated with cognitive impairment (positive results in three of five) and vascular dementia (positive results in two of three), whereas three studies involving patients with Alzheimer's disease (AD) did not find the association between MS and AD	inconsistent	-
#452	progression of MCI to dementia	Dementia	MetS	Metabolic Syndrome	Condition	Y	a collection of cardiovascular risk factors that has been associated with an increased risk of developing cardiovascular disease, diabetes, mortality, and other important adverse health outcomes	https://regroup-production.s3.amazonaws.com/documents/ReviewReference/247181923/Pal%20K%20et%20al.%20-%202018%20-%20Mild%20cognitive%20impairment%20and%20progression%20to%20demen.pdf?AWSAccessKeyId=AKIAJBZQODCMKJA4H7DA&Expires=1650615259&Signature=5jSjmcoBpxuZWchCGY69DgF%2BWkw%3D	MetS were associated with an increased incidence of dementia when co-existing with MCI	Increase risk	-
#566	AD	AD	metabolic syndrome	metabolic syndrome	Condition	Y	a cluster of conditions that occur together, increasing your risk of heart disease, stroke and type 2 diabetes. These conditions include increased blood pressure, high blood sugar, excess body fat around the waist, and abnormal cholesterol or triglyceride levels. Having just one of these conditions doesn't mean you have metabolic syndrome.	https://www.mayoclinic.org/diseases-conditions/metabolic-syndrome/symptoms-causes/syc-20351916#:~:text=Metabolic%20syndrome%20is%20a%20cluster,abnormal%20cholesterol%20or%20triglyceride%20levels.	history of arthritis, heart disease, metabolic syndrome and cancer decreasing risk	Decrease risk	-
#986	incidence of dementia	dementia	Metabolic syndrome	Metabolic syndrome	Condition	Y	a cluster of conditions that occur together, increasing your risk of heart disease, stroke and type 2 diabetes.		the presence of MetS increases the risk of poor performance cognitively, and of cognitive impairment in an absolute sense (MCI or dementia)	Increase risk	-
#435	AD	AD	Metabolic syndrome	Metabolic syndrome	Condition	Y	a cluster of conditions that occur together, increasing your risk of heart disease, stroke and type 2 diabetes. These conditions include increased blood pressure, high blood sugar, excess body fat around the waist, and abnormal cholesterol or triglyceride levels. Having just one of these conditions doesn't mean you have metabolic syndrome.	https://www.mayoclinic.org/diseases-conditions/metabolic-syndrome/symptoms-causes/syc-20351916#:~:text=Metabolic%20syndrome%20is%20a%20cluster,abnormal%20cholesterol%20or%20triglyceride%20levels.	insufficient evidence to draw even tentative conclusions	Not significant	-
#545	Dementia	Dementia	Metformin	Metformin	Medication	Y	a first line antihyperglycemic medication, is an AMPK activator and has been hypothesized to act as a geroprotective agent	from article	Metformin decreases risk of developing dementia or Alzheimer’s disease for individuals with diabetes.	Decrease risk	-
#276	risk of AD	AD	methylenetetrahydrofolate reductase (MTHFR) gene C677T polymorphism	methylenetetrahydrofolate reductase (MTHFR) gene C677T polymorphism	Genomic		a key enzyme responsible for intracellular folate homeostasis and metabolism	https://www.sciencedirect.com/science/article/pii/S0304394014009276?via%3Dihub	significant increased AD risk	Increase risk	-
#198	AD risk	AD	microinfarcts	microinfarcts	Condition	Y	a microscopic stroke generally ranging between 0.1 millimeter and 1 millimeter in size	from wiki	microinfarcts are common, particularly in patients withAlzheimer-type and compared with nondemented older individuals	inconsistent	lower
#198	VaD risk	vascular dementia	microinfarcts	microinfarcts	Condition	Y	a microscopic stroke generally ranging between 0.1 millimeter and 1 millimeter in size	from wiki	microinfarcts are common, particularly in patients with vascular dementia (weighted average 62%), Alzheimer's disease (43%), and demented patients with both Alzheimer-type and cerebrovascular pathology (33%) compared with nondemented older individuals (24%).	inconsistent	?
#198	dementia	dementia	microinfarcts	microinfarcts	Condition	Y	a microscopic stroke generally ranging between 0.1 millimeter and 1 millimeter in size	from wiki	microinfarcts are common, particularly in patients with vascular dementia (weighted average 62%), Alzheimer's disease (43%), and demented patients with both Alzheimer-type and cerebrovascular pathology (33%) compared with nondemented older individuals (24%).	inconsistent	-
#420	AD risk	AD	microinfarcts	Microinfarcts	Condition	Y	a microscopic stroke generally ranging between 0.1 millimeter and 1 millimeter in size	from wiki	Microinfarcts were associated with significantly increased AD risk, with pooled odds ratio OR at 1.203(95%CI 1.014–1.428, 2.12 p = 0.034).	increase risk	-
#13	dementia	Dementia	mineral supplementation	Mineral supplementation	Medication	N	Supplementation of the diet with various minerals; minerals play multiple functions within the central nervous system which may help to maintain brain health and optimal cognitive functioning	https://www.ncbi.nlm.nih.gov/pmc/articles/PMC6353240/	We did not find evidence that any vitamin or mineral supplementation strategy for cognitively healthy adults in mid or late life has a meaningful effect on dementia	Not significant	-
#310	AD	AD	minor T allele of rs5848	minor T allele of rs5848	Genomic		Rs5848 variant in T		The minor T allele of rs5848 was significantly associated with an increased risk of LOAD.	Increase risk	-
#1100	AD	AD	mitochondria dysfunction and oxidative stress	mitochondria dysfunction and oxidative stress	Condition	Y	Mitochondrial dysfunction occurs when the mitochondria don't work as well as they should due to another disease or condition	https://my.clevelandclinic.org/health/diseases/15612-mitochondrial-diseases	many lines of evidence suggest that mitochondrial DNA mutations play a critical role in cognitive deficits	Increase risk	-
#569	AD	AD	Mn deficiency	Mn deficiency	Condition	Y	Manganese deficiency		Mn deficiency may be a risk factor for AD.	Increase risk	-
#435	any Dementia	Dementia	motor function	motor function	Biomarker	N	an umbrella term used to describe any activity or movement which is completed due to the use of motor neurons.	https://psychologydictionary.org/motor-function/	insufficient evidence to draw even tentative conclusions	Not significant	-
#818	incident dementia	dementia	Motor function(lower limb motor function)	motor function	Condition	Y	is an umbrella term used to describe any activity or movement which is completed due to the use of motor neurons	https://psychologydictionary.org/motor-function/	lower limb motor function was associated with increased risk of developing dementia, while tremor and hand grip strength were not.	Increase risk	lower
#818	incident dementia	dementia	Motor function(tremor and hand grip strength)	motor function	Condition	Y	is an umbrella term used to describe any activity or movement which is completed due to the use of motor neurons	https://psychologydictionary.org/motor-function/	lower limb motor function was associated with increased risk of developing dementia, while tremor and hand grip strength were not.	Not significant	-
#343	dementia with Lewy bodies (DLB)	dementia with Lewy bodies (DLB)	mutations in GBA1	mutations in GBA1	Genomic		Of all the known genetic variants associated with Parkinson disease, mutations in GBA1, the gene encoding the lysosomal enzyme glucocerebrosidase (Glucosylceramidase Beta or GCase; EC 3.2.1.45), have a major advantage due to the association of this gene with a well-studied lysosomal storage disorder, Gaucher disease.	https://molecularneurodegeneration.biomedcentral.com/articles/10.1186/s13024-019-0336-2#:~:text=Of%20all%20the%20known%20genetic,lysosomal%20storage%20disorder%2C%20Gaucher%20disease.	Mutations in GBA1 are a significant risk factor for DLB	Increase risk	-
#419	AD	AD	NDM29	NDM29	Genomic		neuroblastoma differentiation marker 29, a RNA polII-transcribed lncRNA which was frequently transcribed in cells of the central nervous system	from paper	it can be triggered by inflammatory response in AD, and then depraving the development of AD	Increase risk	-
#250	AD incidence	AD	neuroticism	Neuroticism	Life style		the tendency to experience negative emotions such as anxiety, anger, and sadness	from paper	The meta-analysis confirmed the associations of neuroticism (P = 2 × 10(-9)) and conscientiousness (P = 2 × 10(-6)), along with weaker effects for openness and agreeableness (P < .05).	increase risk	-
#173	AD in ADRD patients	AD	Nonsteroidal Anti-inflammatory Drugs	Nonsteroidal Anti-inflammatory Drugs	Medication	N	members of a therapeutic drug class which reduces pain, decreases inflammation, decreases fever, and prevents blood clots.	from wiki	The pooled results from the ADAS-cog and MMSE scores failed to show any difference between the treatment and the placebo groups as opposed to findings from some observational studies.	Not significant	-
#566	AD	AD	non-steroidal anti-inflammatory drugs therapy	nonsteroidal anti-inflammatory drugs	Medication	N	members of a therapeutic drug class which reduces pain, decreases inflammation, decreases fever, and prevents blood clots	from wikipedia	oestrogen, statin, antihypertensive medications and non-steroidal anti- inflammatory drugs therapy) as well as 4 dietary exposures (folate, vitamin E/C and coffee) as protective factors of AD.	Decrease risk	-
#590	dementia	dementia	nootropic drugs(Citicoline)	nootropic drugs(Citicoline)	Medication	Y	drugs have been used, primarily in Europe, for treating cognitive deficits of vascular or degenerative origin	from article		Not significant	-
#333	AD risk	AD	NOS3 Glu298Asp polymorphism	NOS3 Glu298Asp	Genomic		the inheritance of a trait controlled by a single genetic locus with two alleles, in which the least common allele has a frequency of about 1% or greater		no significant association was observed between he NOS3 Glu298Asp piolymorphism and AD risk	Not significant	-
#889	AD	AD	Low expression of aging-related NRXN3	NRXN3	Genomic		decreased expression of neurexin 3, a gene that encodes for neurexin-3-alpha	from wiki	the low expression of aging-related NRXN3 may increase AD risk	Increase risk	-
#1021	AD	AD	obesity	obesity	Condition	Y	Obesity means having too much body fat. It is different from being overweight, which means weighing too much. The weight may come from muscle, bone, fat, and/or body water. Both terms mean that a person's weight is greater than what's considered healthy for his or her height.	https://medlineplus.gov/obesity.html#:~:text=Obesity%20means%20having%20too%20much,for%20his%20or%20her%20height.	Obesity was associated with an increased risk of VaD	Increase risk	higher,mid-life
#202	risk of dementia	Dementia	midlife obesity	obesity	Condition	Y	Obesity means having too much body fat. It is different from being overweight, which means weighing too much. The weight may come from muscle, bone, fat, and/or body water. Both terms mean that a person's weight is greater than what's considered healthy for his or her height.	https://medlineplus.gov/obesity.html#:~:text=Obesity%20means%20having%20too%20much,for%20his%20or%20her%20height.	midlife obesity increases the risk of dementia later in life	Increase risk	higher,mid-life
#479	dementia incidence	dementia	overweight/obesity below age 65	Obesity	Condition	Y	A disorder involving excessive body fat that increases the risk of health problems	from google	Being obese below the age of 65 years had a positive association on incident dementia with a risk ratio (RR) 1.41 (95% confidence interval, CI: 1.20-1.66), but the opposite was seen in those aged 65 and over, RR 0.83 (95% CI: 0.74-0.94).	increase risk	-
#479	dementia incidence	dementia	overweight/obesity above age 65	Obesity	Condition	Y	A disorder involving excessive body fat that increases the risk of health problems	from google	Being obese below the age of 65 years had a positive association on incident dementia with a risk ratio (RR) 1.41 (95% confidence interval, CI: 1.20-1.66), but the opposite was seen in those aged 65 and over, RR 0.83 (95% CI: 0.74-0.94).	increase risk	-
#487	dementia	dementia	midlife obesity	obesity	Condition	Y	excessive body fat in midlife		a clear connection between midlife obesity and dementia	Increase risk?	-
#538	AD	AD	Obesity	Obesity	Condition	Y	Obesity		obesity and its metabolic and vascular comorbidities are related to AD and likely in the causative pathway. Obesity prevention and treatment could prove to be an efficacious and safe approach to preventing AD	Increase risk	-
#564	population-attributable risk (PAR) of Alzheimer's disease	AD	midlife obesity	Obesity	Condition	Y	A disorder involving excessive body fat that increases the risk of health problems	from google	Due to their relatively low prevalence,diabetes, hypertension and obesity were estimated to account for between 2 and 8% ofcases of AD.	inconsistent	?
#952	dementia	dementia	obesity	obesity	Condition	Y	excessive body fat		male sex, increased age, obesity, lack of exercise, hypertension, stroke, type 2 diabetes mellitus, and high body mass index have been clearly linked to vascular dementia and probably AD.	Increase risk	-
#655	dementia risk	dementia	occupation	Occupation	Social economic status		a job or profession	from google	We found only one study on an association between occupation and risk for dementia, which reported that occupational attainment was not related to the risk in Chinese populations, and this was similar in other populations[25].	inconsistent	higher
#566	AD	AD	occupational exposures	occupational	Life style		a potentially harmful exposure to hazards chemicals in the workplace	https://www.graphicproducts.com/articles/occupational-exposure/#:~:text=The%20term%20%E2%80%9Coccupational%20exposure%E2%80%9D%20refers,such%20as%20high%20noise%20levels.	no evidence suggestive of significant association with occupational exposures.	Not significant	-
#103	dementia risk	dementia	total n-3 polyunsaturated fatty acids (PUFAs)	Omega-3 Fatty Acids level	Biomarker	Y	polyunsaturated fatty acids characterized by the presence of a double bond, three atoms away from the terminal methyl group in their chemical structure	from wiki	Our analyses showed a significant decrease for the patient group in levels of EPA (ES = −0.47, P < .0001) (Figure 2), DHA (ES = −0.33, P = .017) (Figure 2), and total n-3 PUFAs (ES = −0.46, P = .001) (Figure 2). The levels of AA (ES = 0.40, P = .157) (Figure 3) and total n-6 PUFAs (ES = −0.29, P = .059) (Figure 3) and the ratio of total n-3/total n-6 PUFAs (ES = −0.48, P = .069) (Figure 3) were n…	Increase risk	-
#573	incidence of dementia	dementia	Omega 3 fatty acids	Omega-3 Fatty Acids supplementation	Medication	N	supplement Omega-3s, which are nutrients you get from food (or supplements) that help build and maintain a healthy body. They’re key to the structure of every cell wall you have. They’re also an energy source and help keep your heart, lungs, blood vessels, and immune system working the way they should	https://www.webmd.com/healthy-aging/omega-3-fatty-acids-fact-sheet#:~:text=Omega%2D3%20Supplements%3F-,What%20Are%20Omega%2D3%20Fatty%20Acids%3F,working%20the%20way%20they%20should.	there is no evidence to support the routine use of n-3 LCPs supplements for the prevention, or amelioration, of cognitive decline in later life.	Not significant	-
#718	risk of AD	AD	omega-3 fatty acids	Omega-3 Fatty Acids supplementation	Medication	N	polyunsaturated fatty acids (PUFAs) characterized by the presence of a double bond, three atoms away from the terminal methyl group in their chemical structure. They are widely distributed in nature, being important constituents of animal lipid metabolism, and they play an important role in the human diet and in human physiology	from wikipedia	long-chain omega-3 fatty acids intake didn’t reduce the risk of dementia or Alzheimer's disease.	Not significant	-
#718	risk of dementia	Dementia	omega-3 fatty acids	Omega-3 Fatty Acids supplementation	Medication	N	polyunsaturated fatty acids (PUFAs) characterized by the presence of a double bond, three atoms away from the terminal methyl group in their chemical structure. They are widely distributed in nature, being important constituents of animal lipid metabolism, and they play an important role in the human diet and in human physiology	from wikipedia	long-chain omega-3 fatty acids intake didn’t reduce the risk of dementia or Alzheimer's disease.	Not significant	-
#793	cognitive function in dementia patients	dementia	Omega-3 Fatty Acids	Omega-3 Fatty Acids supplementation	Medication	N	supplement Omega-3s, which are nutrients you get from food (or supplements) that help build and maintain a healthy body. They’re key to the structure of every cell wall you have. They’re also an energy source and help keep your heart, lungs, blood vessels, and immune system working the way they should	https://www.webmd.com/healthy-aging/omega-3-fatty-acids-fact-sheet#:~:text=Omega%2D3%20Supplements%3F-,What%20Are%20Omega%2D3%20Fatty%20Acids%3F,working%20the%20way%20they%20should.	Omega-3 fatty acid could represent an affordable and accessible adjunctive treatment option to improve cognitive and non cognitive function in patients suffering from MCI or dementia.	Decrease risk	-
#824	AD	AD	n-3 fatty acids supplementation	Omega-3 Fatty Acids supplementation	Medication	N	Fish oil is a dietary source of omega-3 fatty acids. Your body needs omega-3 fatty acids for many functions, from muscle activity to cell growth. Fish oil contains two omega-3s called docosahexaenoic acid (DHA) and eicosapentaenoic acid (EPA).	https://www.mayoclinic.org/drugs-supplements-fish-oil/art-20364810	The effects of n − 3 FAs supplementation on the resolution of in-flammation in AD have not completely been evaluated.	Not significant	-
#103	dementia risk	dementia	total n-6 PUFAs	Omega-6 Fatty Acids level	Biomarker	Y	family of polyunsaturated fatty acids that have in common a final carbon-carbon double bond in the n-6 position, that is, the sixth bond, counting from the methyl end	from wiki	Our analyses showed a significant decrease for the patient group in levels of EPA (ES = −0.47, P < .0001) (Figure 2), DHA (ES = −0.33, P = .017) (Figure 2), and total n-3 PUFAs (ES = −0.46, P = .001) (Figure 2). The levels of AA (ES = 0.40, P = .157) (Figure 3) and total n-6 PUFAs (ES = −0.29, P = .059) (Figure 3) and the ratio of total n-3/total n-6 PUFAs (ES = −0.48, P = .069) (Figure 3) were n…	not significant	lower
#250	AD incidence	AD	openness	openness	Life style		the tendency to be imaginative, unconventional, curious, and emotionally and artistically sensitive	from paper	The meta-analysis confirmed the associations of neuroticism (P = 2 × 10(-9)) and conscientiousness (P = 2 × 10(-6)), along with weaker effects for openness and agreeableness (P < .05).	decrease risk	-
#535	dementia risk	dementia	oral anticoagulant (OAC)	oral anticoagulant (OAC)	Medication	Y	such as acenocoumarol and warfarin. These agents block the receptors responsible for the binding of vitamin K necessary for the normal blood clotting process	https://www.ncbi.nlm.nih.gov/pmc/articles/PMC3519729/	the pooled adjusted risk ratios (RRs) suggested a protective effect of OAC use in reducing dementia risk.	Decrease risk	-
#1130	all-cause dementia	dementia	Orthostatic Hypotension	Orthostatic Hypotension	Condition	Y	A form of low blood pressure that happens when standing up from sitting or lying down.	http://www.mayoclinic.org/diseases-conditions/orthostatic-hypotension/basics/definition/con-20031255?utm_source=Google&utm_medium=abstract&utm_content=Orthostatic-hypotension&utm_campaign=Knowledge-panel	OH seems to be significantly associated with dementia in older people	Increase risk	-
#345	dementia	dementia	orthostatic hypotension	Orthostatic hypotension	Condition	Y	A form of low blood pressure that happens when standing up from sitting or lying down	from google	The only CV factors associated with all dementia were history of stroke (OR 1.87; 95% CI 1.41–2.49; 7 studies) and orthostatic hypotension (OR 1.74; 95% CI 1.48–2.04, 1 study)	increase risk	-
#345	AD	AD	orthostatic hypotension	Orthostatic hypotension	Condition	Y	A form of low blood pressure that happens when standing up from sitting or lying down	from google	[AD] the exception to this was orthostatic hypotension which showed a positive association (OR 1.59; 95%CI 1.27–1.98, 1 study).	increase risk	-
#391	incident dementia	Dementia	orthostatic hypotension (OH)	Orthostatic hypotension	Condition	Y	a fall of >_15 mmHg in systolic and or >_7 mmHg in diastolic pressure after 2 min standing from a sitting position	https://regroup-production.s3.amazonaws.com/documents/ReviewReference/247181820/Peters%20R%20et%20al.%20-%202018%20-%20Orthostatic%20hypotension%20and%20symptomatic%20subclinica.pdf?AWSAccessKeyId=AKIAJBZQODCMKJA4H7DA&Expires=1650615375&Signature=fleLv8RdCugL4ESpyJ55PeIZWco%3D	Orthostatic hypotension indicates an increased risk of dementia	Increase risk	-
#391	incident dementia	Dementia	Subclinical orthostatic hypotension	orthostatic hypotension	Condition	Y	a fall of >_15 mmHg in systolic and or >_7 mmHg in diastolic pressure after 2 min standing from a sitting position	https://regroup-production.s3.amazonaws.com/documents/ReviewReference/247181820/Peters%20R%20et%20al.%20-%202018%20-%20Orthostatic%20hypotension%20and%20symptomatic%20subclinica.pdf?AWSAccessKeyId=AKIAJBZQODCMKJA4H7DA&Expires=1650615375&Signature=fleLv8RdCugL4ESpyJ55PeIZWco%3D	Subclinical orthostatic hypotension was associated with an increased risk of cognitive decline	Increase risk	-
#995	dementia	dementia	orthostatic hypotension	Orthostatic hypotension	Condition	Y	A form of low blood pressure that happens when standing up from sitting or lying down.	http://www.mayoclinic.org/diseases-conditions/orthostatic-hypotension/basics/definition/con-20031255?utm_source=Google&utm_medium=abstract&utm_content=Orthostatic-hypotension&utm_campaign=Knowledge-panel	orthostatic hypotension has been associated with impaired cognitive function, decreased effort, reduced motivation and increased hopelessness as well as dementia has been associated with impaired cognitive function, decreased effort, reduced motivation and increased hopelessness as well as dementia	Increase risk	-
#362	dementia risk	dementia	osteoarthritis (OA)	Osteoarthritis	Condition	Y	a debilitating, multi-factorial joint disease which leads to pain and impaired function in the adult population	from paper	OA was associated with a significantly increased risk for dementia	Increase risk	higher
#888	AD risk	AD	osteoporosis	Osteoporosis	Condition	Y	A condition in which bones become weak and brittle	from google	Our study suggested that AD patients are at higher risk for osteoporosis	Increase risk	higher
#863	Dementia	Dementia	over-the-Counter Supplement Interventions	over-the-Counter Supplement Interventions	Medication	N	Over-the-counter or OTC medicines, vitamins and dietary supplements do not require a prescription.	https://www.bemedwise.org/otc-medicines-vitamins-dietary-supplements/	most of the OTC interventions studied have no proven benefit in preventing or delaying cognitive decline, MCI, or dementia in older adults.	Not significant	-
#345	dementia	dementia	Parkinson’s disease	Parkinson's disease	Condition	Y	a progressive nervous system disorder that affects movement	https://www.mayoclinic.org/diseases-conditions/parkinsons-disease/symptoms-causes/syc-20376055#:~:text=Parkinson's%20disease%20is%20a%20progressive,stiffness%20or%20slowing%20of%20movement.	A positive relationship was found between dementia and Parkinson’s disease (OR 1.94; 95%CI 1.69–2.22; 1 study)	increase risk	-
#321	Dementia	Dementia	Passive smoking	Passive smoking	Life style		passive, second-hand, environmental, and involuntary smoking	from article	Eight papers reported weak associations between passive smoking and either cognitive impairment or dementia.	Not significant	-
#1124	dementia	Dementia	periodontal disease	Periodontal Disease	Condition	Y	an inflammatory illness that affects the mouth and it could systemically affect individuals who are vulnerable to dementia and contribute to its pathogenesis; a decline of the oral health conditions of the elderly	https://regroup-production.s3.amazonaws.com/documents/ReviewReference/251927271/Lauritano%20et%20al.%20-%202019%20-%20Oral%20health%20status%20and%20need%20for%20oral%20care%20in%20an%20ag.pdf?AWSAccessKeyId=AKIAJBZQODCMKJA4H7DA&Expires=1650615489&Signature=COkqdtwtmT%2BQwUocj%2FIEIOSVlwg%3D	periodontal disease might contribute to the onset or progression of dementia	Increase risk	-
#435	AD	AD	Peripheral artery disease	Peripheral artery disease	Condition	Y	a common circulatory problem in which narrowed arteries reduce blood flow to your limbs.	https://www.mayoclinic.org/diseases-conditions/peripheral-artery-disease/symptoms-causes/syc-20350557#:~:text=Peripheral%20artery%20disease%20(also%20called,to%20keep%20up%20with%20demand.	insufficient evidence to draw even tentative conclusions	Not significant	-
#487	dementia	dementia	peripheral hearing loss	peripheral hearing loss	Condition	Y	hearing lost occurring due to dysfunction at the ear or cochlear		associations are inconsistent	Inconsistent	-
#348	dementia	Dementia	Perivascular spaces	Perivascular Spaces	Biomarker	N	Perivascular Spaces (PVS), visible on brain magnetic resonance imaging (MRI), are thought to be associated with small vessel disease (SVD), neuroinflammation, and to be important for cerebral haemodynamics and interstitial fluid drainage.	https://regroup-production.s3.amazonaws.com/documents/ReviewReference/247181739/Francis%20F%20et%20al.%20-%202019%20-%20Perivascular%20spaces%20and%20their%20associations%20with%20ri.pdf?AWSAccessKeyId=AKIAJBZQODCMKJA4H7DA&Expires=1650016462&Signature=U335jvlnUqKMA9nu5KBVaEIDzIk%3D	PVS were increased risk of dementia	Increase risk	higher
#891	incident all-cause dementia	Dementia	perivascular spaces	Perivascular Spaces	Biomarker	N	MRI features of cerebral small vessel disease (CSVD)	https://regroup-production.s3.amazonaws.com/documents/ReviewReference/251926940/Rensma%20et%20al.%20-%202018%20-%20Cerebral%20small%20vessel%20disease%20and%20risk%20of%20incident.pdf?AWSAccessKeyId=AKIAJBZQODCMKJA4H7DA&Expires=1650016388&Signature=5QGYEC2jHJWxJIAoj1Ve0hTX4g4%3D	perivascular spaces positively associated with incident all-cause dementia	Increase risk	higher
#459	dementia	dementia	personality disorder	personality disorder	Condition	Y	A personality disorder is a type of mental disorder in which you have a rigid and unhealthy pattern of thinking, functioning and behaving	https://www.mayoclinic.org/diseases-conditions/personality-disorders/symptoms-causes/syc-20354463	the studies made so far it can't be concluded that the personality disorder is a risk factor of emergence of a dmentia	Not significant	-
#1051	AD	AD	exposure to pesticides	Pesticides	Environment	N	any substance used to kill, repel, or control certain forms of plant or animal life that are considered to be pests.	https://www.niehs.nih.gov/health/topics/agents/pesticides/index.cfm	Exposure to pesticides increased the risk of getting the AD	Increase risk	-
#1058	AD risk	AD	pesticides	Pesticides	Environment	N	substances that are meant to control pests	from wiki	found to be a significant risk factor for AD	Increase risk	higher
#299	dementia incidence	dementia	pesticide exposure	Pesticides	Environment	N	substances that are meant to control pests	from wiki	A positive association was observed between pesticide exposure and AD (OR = 1.34; 95% confidence interval [CI] = 1.08, 1.67; n = 7).	increase risk	-
#435	AD	AD	Pesticides	Pesticides	Environment	N	any substance used to kill, repel, or control certain forms of plant or animal life that are considered to be pests.	https://www.niehs.nih.gov/health/topics/agents/pesticides/index.cfm	insufficient evidence to draw even tentative conclusions	Not significant	-
#716	Frontotemporal dementia	FTD	PGRNgene	PGRNgene	Genomic		a variant in the gene coding for proganulin, a secreted growth factor involved in the regulation of a number of processes and plays an important role in central nervous system neurodegeneration		the PGRNgene was associated with one type of FTDalso linked to Chromosome 17, this gene was associ-ated with a type of FTD with speech disorder, corticobasalsyndrome and severe motor impairments. In	Increase risk	-
#435	AD	AD	Pharmacological Antacids	Pharmacological Antacids	Medication	N	basic compounds which neutralize hydrochloric acid in the gastric secretions	https://www.sciencedirect.com/topics/neuroscience/antacid#:~:text=Antacids%20and%20sucralfate-,Pharmacology,purpose%2C%20the%20following%20are%20used%3A&text=sodium%20hydrogen%20carbonate%2C%20aluminum%20hydroxide,magnesium%20carbonate%2C%20and%20magnesium%20trisilicate	insufficient evidence to draw even tentative conclusions	Not significant	-
#1021	AD	AD	physical activity	Physical Activity	Life style		any voluntary bodily movement produced by skeletal muscles that requires energy expenditure. It encompasses all activities, at any intensity, performed during any time of day or night	from wikipedia	physical activity was associated with an decrease risk of AD	Decrease risk	higher
#1021	any dementia	Dementia	physical activity	Physical Activity	Life style		any voluntary bodily movement produced by skeletal muscles that requires energy expenditure. It encompasses all activities, at any intensity, performed during any time of day or night	from wikipedia	physical activity was associated with an decrease risk of any dementia	Decrease risk	higher
#1021	VaD	Vascular Dementia	physical activity	Physical Activity	Life style		any voluntary bodily movement produced by skeletal muscles that requires energy expenditure. It encompasses all activities, at any intensity, performed during any time of day or night	from wikipedia	physical activity was associated with an decrease risk of VaD	Decrease risk	higher
#214	AD risk	AD	physical activity	physical activity	Life style		any voluntary bodily movement produced by skeletal muscles that requires energy expenditure	from wiki	The fixed effects risk ratio is estimated as 0.61 (95% CI 0.52-0.73) corresponding to a statistically significant overall reduction in risk of Alzheimer’s disease in physically active older adults compared to their non-active counterparts	decrease risk	-
#217	dementia	dementia	physical inactivity	physical activity	Life style		represent all movement. Popular ways to be active include walking, cycling, wheeling, sports, active recreation and play, and can be done at any level of skill and for enjoyment by everybody.	https://www.who.int/health-topics/physical-activity#:~:text=Physical%20activity%20refers%20to%20all,and%20for%20enjoyment%20by%20everybody.	physical inactivity increased dementia risk	increase risk	lower
#448	all-cause dementia	dementia	sedentary behaviour	physical activity	Life style		represent all movement. Popular ways to be active include walking, cycling, wheeling, sports, active recreation and play, and can be done at any level of skill and for enjoyment by everybody.	https://www.who.int/health-topics/physical-activity#:~:text=Physical%20activity%20refers%20to%20all,and%20for%20enjoyment%20by%20everybody.	Sedentary behaviour is associated with lower cognitive performance, although the attributable risk of sedentary time to all-cause dementia incidence is unclear.	Not significant	-
#484	Alzheimer-Type Dementia	dementia	Physical Activity Interventions	physical activity	Life style		represent all movement. Popular ways to be active include walking, cycling, wheeling, sports, active recreation and play, and can be done at any level of skill and for enjoyment by everybody.	https://www.who.int/health-topics/physical-activity#:~:text=Physical%20activity%20refers%20to%20all,and%20for%20enjoyment%20by%20everybody.	physical activity interventions promote cognitive function and prevent cognitive decline or dementia in older adults is largely insufficient.	Decrease risk	higher
#564	population-attributable risk (PAR) of Alzheimer's disease	AD	physical inactivity	Physical activity	Life style		any voluntary bodily movement produced by skeletal muscles that requires energy expenditure	from wiki	In these regions (US, UK, Europe) physical inactivitywas attributable to the largest proportion of cases.	inconsistent	-
#593	AD	AD	Physical Activity	Physical Activity	Life style		represent all movement. Popular ways to be active include walking, cycling, wheeling, sports, active recreation and play, and can be done at any level of skill and for enjoyment by everybody.	https://www.who.int/health-topics/physical-activity#:~:text=Physical%20activity%20refers%20to%20all,and%20for%20enjoyment%20by%20everybody.	regular exercise is helpful in reducing the risk of AD development and progression.	Decrease risk	higher
#746	AD	AD	physical activities	Physical Activity	Life style		represent all movement. Popular ways to be active include walking, cycling, wheeling, sports, active recreation and play, and can be done at any level of skill and for enjoyment by everybody.	https://www.who.int/health-topics/physical-activity#:~:text=Physical%20activity%20refers%20to%20all,and%20for%20enjoyment%20by%20everybody.	The positive aspect of the activities such as physical exercises, mental training or healthy diet explored in the article is that people can continue in them even in the older age.following a healthy Life style may directly protect against the development of AD and other disease connected with AD	Decrease risk	higher
#945	VaD risk	vascular dementia	physical exercise	physical activity	Life style		any voluntary bodily movement produced by skeletal muscles that requires energy expenditure	from wiki	The meta-analysis demonstrated a significant association between physical exercise and a reduced risk of developing VaD: OR 0.62 (95% CI 0.42–0.92).	decrease risk	lower
#952	dementia	dementia	lack of exercise	physical activity	Life style		lack of exercise		male sex, increased age, obesity, lack of exercise, hypertension, stroke, type 2 diabetes mellitus, and high body mass index have been clearly linked to vascular dementia and probably AD.	Increase risk	lower
#956	dementia risk	dementia	physical activities, sports, or regular exercise in midlife	physical activity	Life style		any voluntary bodily movement produced by skeletal muscles that requires energy expenditure	from wiki	Adults who routinely engaged in physical activities, sports, or regular exercise in midlife carried a significantly lower risk of dementia years later, based on a recent meta-analysis of prospective cohort studies.	decrease risk	-
#208	AD	AD	physical inactivity	Physical activity	Life style		physical inactivity		Diabetes mellitus type 2, smoking, physical inactivity, overweight and obesity were significantly asociated with increased risk of AD	Increase risk	lower
#435	any Dementia	dementia	Physical activity	Physical activity	Life style		Physically active (according to international PA guidelines:>150 min/week of MVPA); any voluntary bodily movement produced by skeletal muscles that requires energy expenditure. It encompasses all activities, at any intensity, performed during any time of day or night	from article & wikipedia	Late-life alcohol consumption (light to moderate and any, compared with abstinence) , statins used in mid/late-life versus no statins higher levels of phys- ical activity (as compared to lower levels) , antihy- pertensives and antioxidants and were associated with reduced risk of Any Dementia.	Decrease risk	higher
#435	VaD	VaD	Physical activity	Physical activity	Life style		Physically active (according to international PA guidelines:>150 min/week of MVPA); any voluntary bodily movement produced by skeletal muscles that requires energy expenditure. It encompasses all activities, at any intensity, performed during any time of day or night	from article & wikipedia	Reduced risk was associated with light to moderate alcohol consumption (compared to abstinence) and physical activity.	Decrease risk	higher
#435	AD	AD	Physical activity	Physical activity	Life style		Physically active (according to international PA guidelines:>150 min/week of MVPA); any voluntary bodily movement produced by skeletal muscles that requires energy expenditure. It encompasses all activities, at any intensity, performed during any time of day or night	from article & wikipedia	We also found that reduced risk was consistently associated with physical activity, light alcohol consumption, and statin use	Decrease risk	higher
#487	dementia	dementia	physical activity	Physical activity	Life style		Physical activity		there is a strong evidence base suggesting that physical activity has a protective effect against dementia and against AD in particular	Decrease risk	higher
#487	AD	AD	physical activity	Physical activity	Life style		Physical activity		there is a strong evidence base suggesting that physical activity has a protective effect against dementia and against AD in particular	Decrease risk	higher
#515	dementia	dementia	physical activity (PA)	Physical activity	Life style		Physical activity		there is consistent evidence that PA in mid-life is associated with lower risk of dementia or better cognitive function in later life.	Decrease risk	higher
#554	all-cause dementia	dementia	physical inactivity	Physical activity	Life style		no or very little moderate or vigorous physical activity or exercise	from paper	physical inactivity was not assoicated with all-cause dementia or Alzheimer's disease	Not significant	-
#554	AD	AD	physical inactivity	Physical activity	Life style		no or very little moderate or vigorous physical activity or exercise	from paper	physical inactivity was not assoicated with all-cause dementia or Alzheimer's disease	Not significant	-
#626	dementia	dementia	regular exercise	Physical activity	Life style		regular exercise			Not significant	-
#567	risk of AD	AD	physically and cognitively stimulating activities	physically and cognitively stimulating activities	Life style		exercises that challenge a person’s ability to think. Stimulating your brain through various intellectual activities (e.g. practicing yoga, taking a photography class, gardening, learning a new language, volunteering, etc.) provides benefits for adults’ brain health and can impact how well your brain functions.	https://www.aarp.org/health/brain-health/global-council-on-brain-health/cognitively-stimulating-activities/	statins, light-to-moderate alcohol consumption, compliance with a Mediterranean diet, higher educational attainment, physically and cognitively stimulating activities, and APOE ε2 appeared to be associated with a decreased risk of AD onset	Decrease risk	higher
#833	AD	AD	plants used in indian medicine	plants used in indian medicine	Medication	N	plants used in indian medicine		all these plants are used against anti-alzheimer's, anti-parkinsonism, anti-neuroglia, neuroprotective with memory enhancing property.	Not significant	-
#764	dementia	dementia	plasma high-density lipoprotein cholesterol (HDL-C)	plasma high-density lipoprotein cholesterol (HDL-C)	Biomarker	Y	HDL (high-density lipoprotein), or “good” cholesterol, absorbs cholesterol and carries it back to the liver. The liver then flushes it from the body. High levels of HDL cholesterol can lower your risk for heart disease and stroke.	https://www.cdc.gov/cholesterol/ldl_hdl.htm#:~:text=HDL%20(high%2Ddensity%20lipoprotein),for%20heart%20disease%20and%20stroke.	large studies find that plasma HDL-C and apoE are inversely associated with dementia. Higher apoj levels might be a marker of prevalent dementia, but not associated with risk of future dementia	Not significant	-
#234	AD	AD	low plasma testosterone level	plasma testosterone level	Biomarker	Y	A testosterone levels test measures testosterone in the blood. Low or high levels may be a sign of a health problem in men, women, or boys.	https://medlineplus.gov/lab-tests/testosterone-levels-test/	meta-analysis using random effect model showed that low plasma testosterone level was significantly associated with an increased risk of AD in elderly men	Increase risk	lower
#405	AD	AD	plasminogen activator inhibitor-1	plasminogen activator inhibitor-1	Biomarker	N	Complete plasminogen activator inhibitor 1 deficiency (complete PAI-1 deficiency) is a disorder that causes abnormal bleeding.	https://medlineplus.gov/genetics/condition/complete-plasminogen-activator-inhibitor-1-deficiency/	AD patients had increased plasma von Willebrand factor (VWF), D-dimer, plasminogen activator inhibitor-1, thrombomodulin, and homocysteine levels	Increase risk	higher
#1258	dementia	dementia	PM2.5	PM2.5	Environment	N	tiny particles or droplets in the air that are two and one half microns or less in width		exposure to a 10 ug/m3 increase in PM2.5 was significantly and positively associated with dementia	Increase risk	-
#1224	AD	AD	polyphenols	polyphenols	Medication	N	Polyphenols are micronutrients that naturally occur in plants. Studies show that polyphenols are powerful antioxidants.	https://www.webmd.com/diet/foods-high-in-polyphenols	it was impossible to determine the outcomes of the two completed studies about resveratrol supplementation in AD	Not significant	-
#438	AD	AD	polyphenols	polyphenols	Medication	N	Polyphenols are micronutrients that naturally occur in plants. Studies show that polyphenols are powerful antioxidants.	https://www.webmd.com/diet/foods-high-in-polyphenols	this systematic review did not find sufficient evidence to confirm that polyphenols have beneficial effects aginst AD	Not significant	-
#780	dementia	dementia	Poor Gait Performance	Poor Gait Performance	Condition	Y	Poor gait performance was defined by standardized tests of walking, and dementia was diagnosed according to international consensus criteria.	https://pubmed.ncbi.nlm.nih.gov/26852960/	poor gait performance predicts dementia. This association depends on the type of dementia; poor gait performance is a stronger predictor of non-AD dementias than AD.	Increase risk	-
#445	incident dementia	dementia	postoperative delirium after hip surgery	postoperative delirium after hip surgery	Condition	Y	Post-operative delirium is delirium that happens after an older adult has an operation (surgery)		postoperative delirium after hip surgery significantly increased the risk of incident dementia	Increase risk	-
#502	all-cause dementia	dementia	PTSD	Post-traumatic stress disorder (PTSD)	Condition	Y	A disorder in which a person has difficulty recovering after experiencing or witnessing a terrifying event	from wiki	the unadjusted pooled OR for a subsequent dementia diagnosis (all types combined) in people with PTSD was non-significant	Not significant	-
#502	all-cause dementia	dementia	PTSD	Post-traumatic stress disorder (PTSD)	Condition	Y	is a mental health condition that's triggered by a terrifying event — either experiencing it or witnessing it			Not significant	-
#502	all-cause dementia	Dementia	PTSD	Post-traumatic stress disorder (PTSD)	Condition	Y	a mental health condition that's triggered by a terrifying event — either experiencing it or witnessing it. Symptoms may include flashbacks, nightmares and severe anxiety, as well as uncontrollable thoughts about the event.	https://www.mayoclinic.org/diseases-conditions/post-traumatic-stress-disorder/symptoms-causes/syc-20355967#:~:text=Post%2Dtraumatic%20stress%20disorder%20(PTSD)%20is%20a%20mental%20health,uncontrollable%20thoughts%20about%20the%20event.		Not significant	-
#502	all-cause dementia	dementia	PTSD	Post-traumatic stress disorder (PTSD)	Condition	Y	a mental health condition that's triggered by a terrifying event — either experiencing it or witnessing it	https://www.mayoclinic.org/diseases-conditions/post-traumatic-stress-disorder/symptoms-causes/syc-20355967#:~:text=Post%2Dtraumatic%20stress%20disorder%20(PTSD)%20is%20a%20mental%20health,uncontrollable%20thoughts%20about%20the%20event.		Not significant	-
#185	AD	AD	polymorphism at codon 129 of the prion protein gene (PRNP)	Prion protein gene polymorphism	Genomic		substitution of a methionine for a valine at codon 129 in the prion protein gene	from paper	There was no association between the PRNP polymorphism at codon 129 and AD	inconsistent	lower
#1047	risk of dementia	Dementia	Proton pump inhibitors (PPIs)	Proton-pump inhibitors	Medication	N	prescribed class of medications for treatment of acid-related disorders such as gastroesophageal reflux and peptic ulcer.[	https://app.covidence.org/reviews/114576/review_studies/included?filter=all&id=252010372	here was no statistically significant association between PPI use and risk of dementia or AD	Not significant	-
#366	AD	AD	PTGS2 rs20417	PTGS2 rs20417	Genomic		a single-nucleotide polymorphism in Prostaglandin-Endoperoxide Synthase 2	from paper	ABCA1 rs2422493 polymorphism was a risk factor for AD while PTGS2 rs20417 variant showed a protective effect on AD risk	Increase risk	-
#74	AD	AD	raloxifene	raloxifene	Medication	Y	a selective estrogen receptor modulator (SERM); it acts as anagonistfor the estrogenreceptor insome areas ofthe body and as an antagonist in the reproductive system	https://regroup-production.s3.amazonaws.com/documents/ReviewReference/247181223/Yang%20ZD%20et%20al.%20-%202013%20-%20Effects%20of%20raloxifene%20on%20cognition%2C%20mental%20health%2C.pdf?AWSAccessKeyId=AKIAJBZQODCMKJA4H7DA&Expires=1650629795&Signature=0S8Sx1UkwAn5tvqtN3p0aP0Naok%3D	120 mg/day raloxifene decrease in the risk of Alzheimer’s disease	Decrease risk	-
#435	AD	AD	Renal Disease	Renal Disease	Condition	Y	kidneys are damaged and can’t filter blood the way they should.	https://www.niddk.nih.gov/health-information/kidney-disease	insufficient evidence to draw even tentative conclusions	Not significant	-
#87	AD incidence	AD	renin-angiotensin system blockade (RASB) use	renin-angiotensin system blockade	Medication	Y	the use of angiotensin-converting-enzyme inhibitors or angiotensin-receptor blockers		When randomized trials and observational studies were combined, the use of RASB was significantly associated with a reduced risk of AD (risk ratio [RR], 0.80; 95% confidence interval [CI] 0.68-0.92) and cognitive impairment of aging (RR, 0.65; 95% CI 0.35-0.94) compared no use of RASB.	decrease risk	lower
#278	present of dementia	Dementia	retinal microvascular changes	retinal microvascular changes	Condition	Y	change of retinal microvascular(a smallest blood vessels) can be visualized noninvasively and have been associated with cognitive decline and brain changes in relation to aging and vascular disease	https://journals.sagepub.com/doi/10.1038/jcbfm.2013.58	retinal microvascular changes were associated with the presence of dementia	Increase risk	-
#1067	AD	AD	retinal spectral-domain (SD) OCT measurement	retinal spectral-domain (SD) OCT measurement	Biomarker	N	a technique used to image intraocular tissue structures unreachable by other optical techniques or surgery	https://www.ophthalmologyweb.com/Glaucoma/6001-Spectral-Domain-OCT-Optical-Coherence-Tomography-SD-OCT/	Our results confirmed the associations between retinal measurements of SD OCT and AD, highlighting the potential usefulness of SD OCT measurements as biomarkers of AD.; In terms of the macular structure, AD patients showed significant differences in GC-IPL thickness (standardized mean difference [SMD], -0.46; 95% confidence interval [CI], e0.80 to e0.11; I2 1⁄4 71%), GCC thickness (SMD, -0.84; 95…	Increase risk	lower
#504	AD in ADRD patients	AD	rivastigmine	rivastigmine	Medication	Y	Brain-selective, carbamatetype “pseudo”-irreversible inhibitor of AChE and BuChE	from article	the higher-dose patch has a favorable benefit-to-risk profile in severe AD.	decrease risk	-
#424	late-onset Alzheimer’s disease (LOAD)	AD	rs11136000 CLU	rs11136000 CLU	Genomic		a polymorphism in clusterin, a protein coding gene	https://www.genecards.org/cgi-bin/carddisp.pl?gene=CLU	Our study suggests that rs610932 MS4A6A, rs3764650 ABCA7, rs744373 BIN1, rs6656401 CR1, and rs11136000 CLU are associated with LOAD.	Increase risk	-
#359	sporadic Alzheimer’s disease	AD	rs1467967A/G	rs1467967A/G	Genomic		gene variation in microtubule-associated protein tau	from paper	The pooled results exhibited no significant association between rs1467967A/G the risk of SAD	Not significant	-
#359	sporadic Alzheimer’s disease	AD	rs242557G/A	rs242557G/A	Genomic		gene variation in microtubule-associated protein tau	from paper	rs242557G/A might be at a lower risk of SAD	Decrease risk	-
#359	sporadic Alzheimer’s disease	AD	rs2471738C/T	rs2471738C/T	Genomic		gene variation in microtubule-associated protein tau	from paper	The pooled results exhibited no significant association between rs2471738C/T the risk of SAD	Not significant	-
#424	late-onset Alzheimer’s disease (LOAD)	AD	rs3764650 ABCA7	rs3764650 ABCA7	Genomic		a single nucleotide polymorphism in the ATP Binding Cassette Subfamily A Member 7 gene	these have been seperated	Our study suggests that rs610932 MS4A6A, rs3764650 ABCA7, rs744373 BIN1, rs6656401 CR1, and rs11136000 CLU are associated with LOAD.	Increase risk	-
#359	sporadic Alzheimer’s disease	AD	rs3785883G/A	rs3785883G/A	Genomic		gene variation in microtubule-associated protein tau	from paper	The pooled results exhibited no significant association between rs3785883G/A and the risk of SAD	Not significant	-
#256	AD	AD	rs4646953	rs4646953	Genomic		a genotype of the insulin degrading enzyme	from paper	We found that weak connections existed between rs4646953 and AD	not significant	-
#256	AD	AD	rs4646953, rs2251101 and rs1544210	rs4646953, rs2251101 and rs1544210	Genomic		genotypes of the insulin degrading enzyme	from paper	no significant associations have been found between other IDE gene single nucleotide polymorphisms of rs4646953, rs2251101 and rs1544210 with AD	not significant	-
#424	late-onset Alzheimer’s disease (LOAD)	AD	rs610932 MS4A6A	rs610932 MS4A6A	Genomic		a single nucleotide polymorphism in the Membrane Spanning 4-Domains A6A gene	these have been seperated	Our study suggests that rs610932 MS4A6A, rs3764650 ABCA7, rs744373 BIN1, rs6656401 CR1, and rs11136000 CLU are associated with LOAD.	Increase risk	-
#424	late-onset Alzheimer’s disease (LOAD)	AD	rs6656401 CR1	rs6656401 CR1	Genomic		a polymorphism in Complement C3b/C4b Receptor 1, a protein coding gene	https://www.genecards.org/cgi-bin/carddisp.pl?gene=CR1	Our study suggests that rs610932 MS4A6A, rs3764650 ABCA7, rs744373 BIN1, rs6656401 CR1, and rs11136000 CLU are associated with LOAD.	Increase risk	-
#359	sporadic Alzheimer’s disease	AD	rs7521G/A	rs7521G/A	Genomic		gene variation in microtubule-associated protein tau	from paper	The pooled results exhibited no significant association between rs7521G/A polymorphisms and the risk of SAD	Not significant	-
#296	AD	AD	Saitohin Q7R polymorphism	Saitohin Q7R polymorphism	Genomic		a polymorphism in an intronless gene between exons 9 and 10 of the human microtubule‐associated protein tau	from paper	the RR genotype in saitohin Q7R polymorphism may be a human-specific risk factor for AD, especially among late-onset AD subjects and caucasian populations.	Increase risk	-
#435	AD	AD	Serum uric acid	Serum uric acid	Condition	Y	Serum uric acid levels, test measures the amount of uric acid in your blood	https://www.urmc.rochester.edu/encyclopedia/content.aspx?contenttypeid=167&contentid=uric_acid_blood	insufficient evidence to draw even tentative conclusions	Not significant	-
#157	incidence of dementia	dementia	female sex	sex	Demographic	Y	female		incidence of dementia ranged from 8.7 to 21.8/1000/year, and major risk factors were advanced age and femanle sex.	Increase risk	female
#386	frontotemporal dementia (FTD)	FTD	sex differences	sex	Demographic	Y	Thirty-two articles reporting 12,784 patients with ALS (including 1,244 C9orf72 mutation carriers) revealed a higher prevalence of female patients with C9orf72-related ALS (RR 1.16, 95% CI 1.04-1.29).	https://en.wikipedia.org/wiki/Sex	Twenty-three articles reporting 5,320 patients with FTD revealed no sex differences in C9orf72-related FTD	Not significant	-
#655	dementia risk	dementia	gender (woman)	sex	Demographic	Y	the trait that determines whether a sexually reproducing animal or plant produces male gametes or female ones	from wiki	Four studies, three from Mainland China[21, 25,26] and one from Taiwan[24], reported an increased risk of dementia with increasing age. The risk was higher in women than in men [Odds Ratio (OR) = 2.5 [95% confi dence interval (CI): 1.2–5.1][26], and men living in rural areas were less likely to be at risk than women [OR = 0.4 (95% CI: 0.2–0.7)]	inconsistent	-
#952	dementia	dementia	male sex	sex	Demographic	Y	male		male sex, increased age, obesity, lack of exercise, hypertension, stroke, type 2 diabetes mellitus, and high body mass index have been clearly linked to vascular dementia and probably AD.	Increase risk	male
#565	risk of AD	AD	sleep problems/disorders	sleep disturbances	Condition	Y	a common and significant health problems in older adults; The types of sleep disturbances in elderly individuals include insomnia, sleep disordered breathing (SDB), and other sleep problems, such as excessive daytime sleepiness (EDS), sleep-related movement disorder (SRMD), circadian rhythm sleep disorder (CRSD), and nonspecific sleep problems.	https://www.sciencedirect.com/science/article/pii/S1087079217300114?via%3Dihub	Individuals with sleep problems had higher risk of AD	Increase risk	-
#568	all-cause dementia	Dementia	sleep disturbances	Sleep Disturbances	Condition	Y	a common and significant health problems in older adults; The types of sleep disturbances in elderly individuals include insomnia, sleep disordered breathing (SDB), and other sleep problems, such as excessive daytime sleepiness (EDS), sleep-related movement disorder (SRMD), circadian rhythm sleep disorder (CRSD), and nonspecific sleep problems.	https://www.sciencedirect.com/science/article/pii/S1087079217300114?via%3Dihub	sleep disturbances are associated with a higher risk of incident all-cause dementia	Increase risk	-
#568	AD	AD	sleep disturbances	Sleep Disturbances	Condition	Y	a common and significant health problems in older adults; The types of sleep disturbances in elderly individuals include insomnia, sleep disordered breathing (SDB), and other sleep problems, such as excessive daytime sleepiness (EDS), sleep-related movement disorder (SRMD), circadian rhythm sleep disorder (CRSD), and nonspecific sleep problems.	https://www.sciencedirect.com/science/article/pii/S1087079217300114?via%3Dihub	sleep disturbances are associated with a higher risk of incident AD	Increase risk	-
#568	vascular dementia	Vascular Dementia	sleep disturbances	Sleep Disturbances	Condition	Y	a common and significant health problems in older adults; The types of sleep disturbances in elderly individuals include insomnia, sleep disordered breathing (SDB), and other sleep problems, such as excessive daytime sleepiness (EDS), sleep-related movement disorder (SRMD), circadian rhythm sleep disorder (CRSD), and nonspecific sleep problems.	https://www.sciencedirect.com/science/article/pii/S1087079217300114?via%3Dihub	sleep disturbances are associated with a higher risk of incident vascular dementia	Increase risk	-
#568	all-cause dementia	Dementia	sleep disordered breathing [SDB]	sleep disturbances	Condition	Y	a general term for breathing difficulties occurring during sleep; a common and significant health problems in older adults; a type of sleep disturbances;	https://www.sciencedirect.com/science/article/pii/S1087079217300114?via%3Dihub; https://www.bmc.org/patient-care/conditions-we-treat/db/pediatric-sleep-disordered-breathing-obstructive-sleep-apnea#:~:text=Sleep%2Ddisordered%20breathing%20(SDB),of%20the%20airway%20during%20sleep.	SDB was associated with a higher incidence of all-cause dementia	Increase risk	-
#568	risk of AD	AD	sleep disordered breathing [SDB]	sleep disturbances	Condition	Y	a general term for breathing difficulties occurring during sleep; a common and significant health problems in older adults; a type of sleep disturbances;	https://www.sciencedirect.com/science/article/pii/S1087079217300114?via%3Dihub; https://www.bmc.org/patient-care/conditions-we-treat/db/pediatric-sleep-disordered-breathing-obstructive-sleep-apnea#:~:text=Sleep%2Ddisordered%20breathing%20(SDB),of%20the%20airway%20during%20sleep.	SDB was associated with a higher incidence of AD	Increase risk	-
#568	vascular dementia	Vascular Dementia	sleep disordered breathing [SDB]	sleep disturbances	Condition	Y	a general term for breathing difficulties occurring during sleep; a common and significant health problems in older adults; a type of sleep disturbances;	https://www.sciencedirect.com/science/article/pii/S1087079217300114?via%3Dihub; https://www.bmc.org/patient-care/conditions-we-treat/db/pediatric-sleep-disordered-breathing-obstructive-sleep-apnea#:~:text=Sleep%2Ddisordered%20breathing%20(SDB),of%20the%20airway%20during%20sleep.	SDB was associated with a higher incidence of vascular dementia.	Increase risk	-
#435	any Dementia	dementia	sleep duration	sleep duration	Life style		the total amount of sleep obtained, either during the nocturnal sleep episode or across the 24-h period.	from wikipedia	Increased risk of Any Dementia was associated with shorter sleep duration as compared to longer sleep duration	Increase risk	lower
#435	AD	AD	sleep duration	sleep duration	Life style		the total amount of sleep obtained, either during the nocturnal sleep episode or across the 24-h period.	from wikipedia	insufficient evidence to draw even tentative conclusions	not significant	-
#501	all-dementia	Dementia	Sleep-disordered breathing	Sleep-disordered breathing	Condition	Y	A potentially serious sleep disorder in which breathing repeatedly stops and starts	https://www.mayoclinic.org/diseases-conditions/sleep-apnea/symptoms-causes/syc-20377631?utm_source=Google&utm_medium=abstract&utm_content=Sleep-apnea&utm_campaign=Knowledge-panel	SDB at baseline may be an independent risk factor for the developing of cognitive decline	Increase risk	-
#1021	AD	AD	smoking	Smoking	Life style		the practice of burning tobacco and ingesting the smoke that is produced.	from wikipedia	Smoking was associated with an increased risk of AD	Increase risk	-
#1021	any dementia	Dementia	smoking	Smoking	Life style		the practice of burning tobacco and ingesting the smoke that is produced.	from wikipedia	Smoking was associated with an increased risk of dementia	Increase risk	-
#1021	VaD	Vascular Dementia	smoking	Smoking	Life style		the practice of burning tobacco and ingesting the smoke that is produced.	from wikipedia	Smoking was associated with an increased risk of any dementia	Increase risk	-
#208	AD	AD	smoking	smoking	Life style		smoking	from paper	Diabetes mellitus type 2, smoking, physical inactivity, overweight and obesity were significantly asociated with increased risk of AD	Increase risk	-
#213	dementia	dementia	Smoking	Smoking	Life style		the practice of burning tobacco and ingesting the smoke that is produced.	from wiki	A total of 13 articles researched the effect of DM. Of these studies, five (38%) found DM to be associated with less cognitive decline [13,19,24–26]. In contradiction, Helzner et al. [16,17] and Li et al. [17] (15%) reported that having DM while also suffering from dementia accelerates progression of the disease. Another six studies (46%) did not find a significant effect on cognitive decline in …	inconsistent	-
#217	dementia	dementia	Smoking	Smoking	Life style		the practice of burning tobacco and ingesting the smoke that is produced.	from wiki	Smoking increased dementia risk	Increase risk	-
#274	dementia risk	dementia	smoking	Smoking	Life style		the practice of burning tobacco and ingesting the smoke that is produced	from wiki	Conflicting results were found for the association between dementia and putative risk factors (smoking) and protective factors (mild-to-moderate alcohol consumption, dietary antioxidants, Mediterranean diet, and living with others).	inconsistent	-
#564	population-attributable risk (PAR) of Alzheimer's disease	AD	smoking	Smoking	Life style		the practice of burning tobacco and ingesting the smoke that is produced	from wiki	Smokingand depressioneach accounted for around1 in 10 cases of ADin all regions	inconsistent	-
#566	AD	AD	current smoking(western population)	smoking	Life style		the practice of burning tobacco and ingesting the smoke that is produced.	from wikipedia	cognitive activity, current smoking (Western population), light-to-moderate drinking, stress, high BMI in late-life decreasing the risk	Decrease risk	-
#567	risk of AD	AD	current smoking	smoking	Life style		the practice of burning tobacco and ingesting the smoke that is produced.	from wikipedia	an increased risk of AD associated with head injury in males, age, diabetes mellitus, conjugated equine estrogen use with medroxyprogesterone acetate, current smoking, and lower social engagement.	Increase risk	-
#655	dementia risk	dementia	smokers	Smoking	Life style		the practice of burning tobacco and ingesting the smoke that is produced	from wiki	Only two studies on smoking were identified from Mainland China. Compared to those who never smoked, current smokers were at higher risk of dementia [OR = 2.4 (95% CI: 1.2–4.7)][26] and AD [Relative Risk (RR) = 2.0, (95% CI: 1.3–3.1)][28]	inconsistent	?
#668	risk for AD	AD	smoking	smoking	Life style		chronic smoking of tobacco in the form of cigarettes	from paper	overall, literature indicates that former/active smoking is related to a significantly increased risk for AD	Increase risk	-
#934	risk of AD	AD	smoking	smoking	Life style		the practice of burning tobacco and ingesting the smoke that is produced.	from wikipedia	smoking elevated the risk of Alzheimer’s disease	Increase risk	-
#934	dementia	Dementia	smoking	smoking	Life style		the practice of burning tobacco and ingesting the smoke that is produced.	from wikipedia	smoking elevated the risk of Alzheimer’s disease	Increase risk	-
#952	dementia	dementia	cigarette smoking	smoking	Life style		cigarette smoking		likewise cigarette smoking has been linked to dementia	Increase risk	-
#435	any Dementia	dementia	Smoking	Smoking	Life style		the practice of burning tobacco and ingesting the smoke that is produced.	from wikipedia	Increased risk for either or all of AD, VaD, or Any Dementia is associated with low education, diabetes, smoking, depression, midlife obesity, high homocysteine	Increase risk	-
#435	VaD	VaD	Smoking	Smoking	Life style		the practice of burning tobacco and ingesting the smoke that is produced.	from wikipedia	Late-life smoking and overweight/obese BMI in mid- and late-life were consistently associated with increased risk of VaD.	Increase risk	-
#435	AD	AD	Smoking	Smoking	Life style		the practice of burning tobacco and ingesting the smoke that is produced.	from wikipedia	Increased risk for either or all of AD, VaD, or Any Dementia is associated with low education, diabetes, smoking, depression, midlife obesity, high homocysteine	Increase risk	-
#593	AD	AD	Socialization	social engagement	Condition	N	social interaction		Increased social interaction has been shown to benefit Alzheimer’s patients by minimizing one’s sense of loneliness, isolation, stress, and vascular factors that contribute to cognitive decline.	Decrease risk	higher
#435	any Dementia	dementia	social engagement	social engagement	Life style		the degree of participation and communication an individual has within an online community	https://www.g2.com/glossary/social-engagement#:~:text=Social%20engagement%20is%20the%20degree,with%2C%20a%20brand%20or%20organization.	Increased risk for either or all of AD, VaD, or Any Dementia is associated with low education, diabetes, smoking, depression, midlife obesity, high homocysteine, hypertension (VaD only), atrial fibril- lation (Any Dementia only), and social engagement (Any Dementia only)	Increase risk	lower
#487	dememtia	dementia	social activities	social engagement	Life style		social interactions, social participation, less-frequent contact, social isolation	from paper	one recent meta-analysis addressed the role of social interactions as a proctective factor against dementia	Decrease risk	higher
#551	dementia	dementia	poor social interaction	social engagement	Life style		refers to one's degree of participation in a community or society.	from wiki	The strength of the associa-tions between poor social interaction and incident dementia is comparable with other well-establishedrisk factors for dementia, including low education attainment, physical inactivity	Increase risk	lower
#567	risk of AD	AD	lower social engagement	social engagement	Social economic status		the degree of participation and communication an individual has within an online community.	https://www.g2.com/glossary/social-engagement#:~:text=Social%20engagement%20is%20the%20degree,with%2C%20a%20brand%20or%20organization.	an increased risk of AD associated with head injury in males, age, diabetes mellitus, conjugated equine estrogen use with medroxyprogesterone acetate, current smoking, and lower social engagement.	Increase risk	lower
#655	dementia risk	dementia	socioeconomic status	Socioeconomic status	Social economic status		an economic and sociological combined total measure of a person's work experience and of an individual's or family's economic access to resources and social position in relation to others	from wiki	We identified only one study on SES expressed as having more household assets, defi ned as having a car, refrigerator, telephone, water, electricity, and plumbed toilet. This study reported that elderly people with more household assets (higher SES) were at a lower risk of dementia than those with fewer household assets	inconsistent	-
#1058	AD risk	AD	solvent exposure	Solvents	Environment	N	a substance that dissolves a solute, resulting in a solution	from wiki	there was a link with AD	Increase risk	-
#419	AD	AD	Sox2OT	Sox2OT	Genomic		SRY-Box Transcription Factor 2 overlapping transcript, a long non-coding RNA which harbors one of the major regulators of pluripotency, SOX2 gene, in its intronic region	https://www.frontiersin.org/articles/10.3389/fgene.2015.00196/full	it was the risk factors for AD may through exacerbating synaptic and neuron exhaustion	Increase risk	-
#588	AD	AD	SSRIs	SSRIs	Medication	Y	a class of drugs that are typically used as antidepressants in the treatment of major depressive disorder, anxiety disorders, and other psychological conditions	from wiki	clinical and preclinical evidence for benefit in cognition is limited and conflicting	Not significant	-
#245	risk of AD	AD	VRF package and treatment of hypertension and statin therapy	statin	Medication	Y	drugs that can lower your cholesterol	https://www.mayoclinic.org/diseases-conditions/high-blood-cholesterol/in-depth/statins/art-20045772#:~:text=Statins%20are%20drugs%20that%20can,of%20heart%20disease%20and%20stroke.	Observational studies suggested that a VRF package and treatment of hypertension and statin therapy may be associated with improved outcome but these studies suffered from potential bias.	not significant	-
#314	all cause dementia	Dementia	statin	statin	Medication	Y	drugs that can lower your cholesterol	https://www.mayoclinic.org/diseases-conditions/high-blood-cholesterol/in-depth/statins/art-20045772#:~:text=Statins%20are%20drugs%20that%20can,of%20heart%20disease%20and%20stroke.	statins is associated with a lower risk of all cause dementia	Decrease risk	-
#314	AD	AD	statin	statin	Medication	Y	drugs that can lower your cholesterol	https://www.mayoclinic.org/diseases-conditions/high-blood-cholesterol/in-depth/statins/art-20045772#:~:text=Statins%20are%20drugs%20that%20can,of%20heart%20disease%20and%20stroke.	statins is associated with a lower risk of AD	Decrease risk	-
#315	VaD	vascular dementia	statin therapy	statin	Medication	Y	drugs that can lower your cholesterol	https://www.mayoclinic.org/diseases-conditions/high-blood-cholesterol/in-depth/statins/art-20045772#:~:text=Statins%20are%20drugs%20that%20can,of%20heart%20disease%20and%20stroke.	Two of the studies found a significant positive effect of statin treatment on VaD, depicted by the lower incidence of VaD in statin users, while the others reported non-significant associations.	inconsistent	-
#41	dementia	dementia	statins	statin	Medication	Y	drugs that can lower your cholesterol	https://www.mayoclinic.org/diseases-conditions/high-blood-cholesterol/in-depth/statins/art-20045772#:~:text=Statins%20are%20drugs%20that%20can,of%20heart%20disease%20and%20stroke	there is good evidence thant statins given in late life to people at risk of vascular disease do not prevent cognitive decline or dementia	Not significant	-
#435	any Dementia	dementia	Statins	statin	Medication	Y	drugs that can lower your cholesterol	https://www.mayoclinic.org/diseases-conditions/high-blood-cholesterol/in-depth/statins/art-20045772#:~:text=Statins%20are%20drugs%20that%20can,of%20heart%20disease%20and%20stroke.	Late-life alcohol consumption (light to moderate and any, compared with abstinence) , statins used in mid/late-life versus no statins higher levels of phys- ical activity (as compared to lower levels) , antihy- pertensives and antioxidants and were associated with reduced risk of Any Dementia.	Decrease risk	-
#435	AD	AD	Statins	statin	Medication	Y	drugs that can lower your cholesterol	https://www.mayoclinic.org/diseases-conditions/high-blood-cholesterol/in-depth/statins/art-20045772#:~:text=Statins%20are%20drugs%20that%20can,of%20heart%20disease%20and%20stroke.	We also found that reduced risk was consistently associated with physical activity, light alcohol consumption, fish consumption and statin use	Decrease risk	-
#566	AD	AD	statin	statin	Medication	Y	drugs that can lower your cholesterol	https://www.mayoclinic.org/diseases-conditions/high-blood-cholesterol/in-depth/statins/art-20045772#:~:text=Statins%20are%20drugs%20that%20can,of%20heart%20disease%20and%20stroke.	oestrogen, statin, antihypertensive medications and non-steroidal anti- inflammatory drugs therapy) as well as 4 dietary exposures (folate, vitamin E/C and coffee) as protective factors of AD.	Decrease risk	-
#567	risk of AD	AD	statins	statin	Medication	Y	drugs that can lower your cholesterol; Statin use and several genetic factors, including APOE ε2, rs610932 polymorphism of MS4A6A, and rs3865444 of CD33	https://www.mayoclinic.org/diseases-conditions/high-blood-cholesterol/in-depth/statins/art-20045772#:~:text=Statins%20are%20drugs%20that%20can,of%20heart%20disease%20and%20stroke.; from paper	statins, light-to-moderate alcohol consumption, compliance with a Mediterranean diet, higher educational attainment, physically and cognitively stimulating activities, and APOE ε2 appeared to be associated with a decreased risk of AD onset	Decrease risk	-
#592	AD	AD	statins	statin	Medication	Y	a class of lipid-lowering medications that reduce illness and mortality in those who are at high risk of cardiovascular disease;cholesterol-lowering drugs;also known as HMG-CoA reductase inhibitors,	from wiki	statins’ protective effect against AD, there is insufficient evidence to recommend statins for the treatment of AD	decrease risk	-
#640	risk of dementia	Dementia	statin	statin	Medication	Y	a class of medications that reduce cholesterol by inhibiting 3-hydroxy-3-methylglutaryl-coenzyme A reductase, which were thought to have a positive impact on dementia	https://regroup-production.s3.amazonaws.com/documents/ReviewReference/251926457/Song%20et%20al.%20-%202013%20-%20Association%20of%20statin%20use%20with%20risk%20of%20dementia%20A.pdf?AWSAccessKeyId=AKIAJBZQODCMKJA4H7DA&Expires=1650620641&Signature=0Svv%2F3WHOrtmjD60AkFco8AcVlk%3D	statin use was associated with a reduced risk of dementia	Decrease risk	-
#705	dementia	Dementia	statin	statin	Medication	Y	drugs that can lower your cholesterol	https://www.mayoclinic.org/diseases-conditions/high-blood-cholesterol/in-depth/statins/art-20045772#:~:text=Statins%20are%20drugs%20that%20can,of%20heart%20disease%20and%20stroke.	effect of late-life statin use on dementia is not significant	Not significant	-
#721	risk of dementia	Dementia	statins	statin	Medication	Y	one of the most commonly prescribed medications throughout the world due to consistently positive clinical trials demonstrating a significant reduction in atherosclerotic cardiovascular disease events	https://regroup-production.s3.amazonaws.com/documents/ReviewReference/251926578/Shah%20et%20al.%20-%202015%20-%20Impact%20on%20cognitive%20function%E2%80%94are%20all%20statins%20the%20s.pdf?AWSAccessKeyId=AKIAJBZQODCMKJA4H7DA&Expires=1650620783&Signature=odDi0mQaAwSHClN10C7%2BJiuH0c0%3D	use of statins was associated with lower relative risk	Decrease risk	-
#939	progression of AD	AD	statins	statin	Medication	Y	drugs that can lower your cholesterol	https://www.mayoclinic.org/diseases-conditions/high-blood-cholesterol/in-depth/statins/art-20045772#:~:text=Statins%20are%20drugs%20that%20can,of%20heart%20disease%20and%20stroke	however, two recently completed clinical trials indicate that neither atorvastatin nor simvastatin slow the progression of early Alzheimer's disease	Not significant	-
#566	AD	AD	stress	stress	Condition	Y	a feeling of emotional or physical tension. It can come from any event or thought that makes you feel frustrated, angry, or nervous.	https://medlineplus.gov/ency/article/003211.htm#:~:text=Stress%20is%20a%20feeling%20of,danger%20or%20meet%20a%20deadline.	cognitive activity, current smoking (Western population), light-to-moderate drinking, stress, high BMI in late-life decreasing the risk	Decrease risk	-
#1260	Post-stroke dementia	dementia	stroke	stroke	Condition	Y	a disease that affects the arteries leading to and within the brain	https://www.stroke.org/en/about-stroke#:~:text=Stroke%20is%20a%20disease%20that,or%20bursts%20(or%20ruptures).	We propose the term PSD for any dementia following stroke that has a temporal relationship with stroke.	Increase risk	-
#345	dementia	dementia	history of stroke	Stroke	Condition	Y	a disease that affects the arteries leading to and within the brain	https://www.stroke.org/en/about-stroke#:~:text=Stroke%20is%20a%20disease%20that,or%20bursts%20(or%20ruptures).	The only CV factors associated with all dementia were history of stroke (OR 1.87; 95% CI 1.41–2.49; 7 studies) and orthostatic hypotension (OR 1.74; 95% CI 1.48–2.04, 1 study)	increase risk	-
#345	vascular dementia	vascular dementia	stroke	Stroke	Condition	Y	a disease that affects the arteries leading to and within the brain	https://www.stroke.org/en/about-stroke#:~:text=Stroke%20is%20a%20disease%20that,or%20bursts%20(or%20ruptures).	Most CV factors showed a positive association with VaD, ranging from OR 1.16 (95%CI 1.08–1.24) for hypertension (3 studies) to 3.26 (95%CI 3.14–3.37) for stroke (1 study).	increase risk	-
#345	AD	AD	stroke	Stroke	Condition	Y	a disease that affects the arteries leading to and within the brain	https://www.stroke.org/en/about-stroke#:~:text=Stroke%20is%20a%20disease%20that,or%20bursts%20(or%20ruptures).	Most CV risk factors showed a negative relationship with AD, ranging from an OR of 0.55 (95%CI 0.52–0.58) for stroke (1 study) to 0.95 (95%CI 0.92–0.99) for dyslipidaemia (4 studies);	decrease risk	-
#410	Dementia	Dementia	Stroke	Stroke	Condition	Y	a disease that affects the arteries leading to and within the brain	https://www.stroke.org/en/about-stroke#:~:text=Stroke%20is%20a%20disease%20that,or%20bursts%20(or%20ruptures).	Stroke increases risk of dementia	Increase risk	-
#559	all-cause dementia	dementia	stroke	stroke	Condition	Y	An ischemic stroke occurs when the blood supply to part of the brain is interrupted or reduced, preventing brain tissue from getting oxygen and nutrients.		stroke is a string, independent, and potentially modifiable risk factor for all-cause dementia	Increase risk	-
#952	dementia	dementia	stroke	stroke	Condition	Y	An ischemic stroke occurs when the blood supply to part of the brain is interrupted or reduced, preventing brain tissue from getting oxygen and nutrients.		male sex, increased age, obesity, lack of exercise, hypertension, stroke, type 2 diabetes mellitus, and high body mass index have been clearly linked to vascular dementia and probably AD.	Increase risk	-
#747	risk of dementia	Dementia	subclinical hypothyroidism (sHT)	subclinical hypothyroidism (sHT)	Condition	Y	serum thyroid-stimulating hormone (TSH) concentration above the upper limit of the reference range in the face of normal free T4 (FT4) and free T3 levels, represents one of the most frequently observed diseases in the elderly	https://regroup-production.s3.amazonaws.com/documents/ReviewReference/251926619/Pasqualetti%20et%20al.%20-%202015%20-%20Subclinical%20hypothyroidism%20and%20cognitive%20impairmen.pdf?AWSAccessKeyId=AKIAJBZQODCMKJA4H7DA&Expires=1650617704&Signature=km1CKFbwKpgPdFvA7DXCcb0tdSs%3D	No significant effect of sHT was found when considering all the studies as a whole with risk of dementia	Not significant	-
#468	AD	AD	midlife stage 1 and stage 2 systolic hypertension	systolic hypertension	Condition	Y	measures of blood pressure >160 mm Hg	https://regroup-production.s3.amazonaws.com/documents/ReviewReference/247181954/Midlife_Hypertension_and_Alzheimers_Dise.pdf?AWSAccessKeyId=AKIAJBZQODCMKJA4H7DA&Expires=1650617800&Signature=lTC8HVyc4ymMnBSYRn6cRdCqUj8%3D	midlife stage 1 and stage 2 systolic hypertension is associated with increased risk of AD; There was a significant association between systolic hypertension (>160mm Hg) and AD (HR 1.25, 95CI 1.06 – 1.47, p=0.0065); It is likely that assertive control of systolic hypertension starting in midlife is important to preventing AD	Increase risk	-
#555	MCI progressiong to AD	AD	abnormal phosphorylated tau	Tau	Biomarker	Y	Tau is a protein that helps stabilize the internal skeleton of nerve cells (neurons) in the brain.	https://www.alz.org/media/Documents/alzheimers-dementia-tau-ts.pdf	the strongest positive associations between risk facors and the progression from MCI to AD were found for abnormal cerebrospinal fluid (CSF), phosphorylated tau, abnormal CSF, hippocampal atrophy, medial temporal lobe atrophy and entorhinal atrophy	Increase risk	abnormal
#868	AD	AD	total tau (tau)	Tau	Biomarker	Y	a group of six highly soluble protein isoforms produced by alternative splicing from the gene MAPT	from wiki	Several studies reported that CSF biomarkers amyloid beta 1–42 (Aβ42), total tau (tau), and tau phosphorylated at threonine 181(ptau-181) reflect the neuropathology development and progression in AD and MCI	increase risk	-
#868	AD	AD	tau phosphorylated at threonine 181(ptau-181)	Tau	Biomarker	Y	a group of six highly soluble protein isoforms produced by alternative splicing from the gene MAPT	from wiki	Several studies reported that CSF biomarkers amyloid beta 1–42 (Aβ42), total tau (tau), and tau phosphorylated at threonine 181(ptau-181) reflect the neuropathology development and progression in AD and MCI	Not significant	-
#868	AD	AD	plasma/serum concentration levels of T-tau	Tau	Biomarker	Y	a group of six highly soluble protein isoforms produced by alternative splicing from the gene MAPT	from wiki	Concentration levels of T-tau, P-tau181, and Aβ42 in CSF are strongly related to AD development in patients with MCI presenting a sensitivity of 95% and specificity of 87%	increase risk	-
#868	AD	AD	plasma/serum concentration levels of P-tau181	Tau	Biomarker	Y	a group of six highly soluble protein isoforms produced by alternative splicing from the gene MAPT	from wiki	Concentration levels of T-tau, P-tau181, and Aβ42 in CSF are strongly related to AD development in patients with MCI presenting a sensitivity of 95% and specificity of 87%	increase risk	-
#1078	AD	AD	shorter telomeres	telomere length	Genomic		length of telomere		the level of evidence was moderate for the association of shorter telomeres with AD	Increase risk	lower
#368	AD risk	AD	telomere length (TL)	Telomere length	Genomic		the length of one's telomeres		The meta-analysis included 13 primary studies and demonstrated a significant difference in TL between 860 AD patients and 2,022 controls, with a standardized mean difference of -0.984 (confidence interval: -1.433 to -0.535; p value: <.001).	Increase risk	-
#473	AD	AD	shorter telomeres	telomere length	Genomic		length of telomere		the most convicing causal evidence was found for an association of shorter telomeres with increased risk of AD	Increase risk	lower
#571	AD	AD	the neurological and immune-mediated disease haplotype HLA-DR15	the neurological and immune-mediated disease haplotype HLA-DR15	Biomarker	N	HLA-DR is an MHC class II cell surface receptor encoded by the human leukocyte antigen complex on chromosome 6 region 6p21.31.	https://en.wikipedia.org/wiki/HLA-DR	fine-mapping of human leukocyte antigen (HLA) region confirms the neurological and immune-mediated disease haplotype HLA-DR15 as a risk fctor for AD.	Increase risk	-
#856	AD	AD	therapeutic potential of vaccines	therapeutic potential of vaccines	Medication	Y	therapeutic potential of vaccines	from paper	limited success was obtained with second generation vaccines.	Not significant	-
#405	AD	AD	thrombomodulin	thrombomodulin	Biomarker	N	Thrombomodulin (TM) is a transmembrane glycoprotein located on the luminal surface of endothelial cells in most normal blood vessels that regulates coagulation and inflammation.	https://www.sciencedirect.com/topics/medicine-and-dentistry/thrombomodulin	AD patients had increased plasma von Willebrand factor (VWF), D-dimer, plasminogen activator inhibitor-1, thrombomodulin, and homocysteine levels	Increase risk	higher
#251	AD	AD	TNF-a promoter 2308 A/G polymorphism	TNF-a promoter 2308 A/G polymorphism	Genomic		a polymorphism in Tumor necrosis factor-α (TNF-α), a potent pro-inflammatory cytokine that plays an essential role in inflammatory and immune responses	from paper	TNF-a promoter 2308 A/G polymorphism increased the risk of AD( in East Asians but not in the European or Middle Eastern populations.)	Increase risk	-
#392	dementia	Dementia	multiple tooth loss	Tooth loss	Condition	Y	a process in which one or more teeth come loose and fall out.	from wikipedia	association of subsequent dementia with multiple tooth loss	Increase risk	-
#398	incidence of dementia	dementia	tooth loss	Tooth loss	Condition	Y	a process in which one or more teeth come loose and fall out	from wiki	The crude results with random-effects model showed that patients with multiple tooth loss had higher incidence of dementia (OR 2.62, 95% CI 1.90–3.61, P < 0.001, I2 = 90.40%).	increase risk	-
#891	incident all-cause dementia	Dementia	total cerebral atrophy	Total Cerebral Atrophy	Condition	Y	type of Cerebral small vessel disease (CSVD) feature; Cerebral atrophy is a common feature of many of the diseases that affect the brain.	from the article & wikipedia	total cerebral atrophy were positively associated with incident all-cause dementia	Increase risk	-
#553	dementia	dementia	toxic heavy metals	toxic heavy metals	Environment	Y	Arsenic, Lead	from paper	there was little evidence that toxic heavy metals influence dementia risk, apart from aluminium - where larger, better quality studies suggested as association.	Increase risk	-
#1105	AD	AD	Toxoplasma infection	Toxoplasma infection	Condition	Y	Human infection with Toxoplasma gondii(a parasite). Toxoplasma infection generally os asymptomatic in immunocompetent individuals. Toxoplasma gondii is a neurotropic obligate intracellular protozoan parasite with worldwide distribution	https://regroup-production.s3.amazonaws.com/documents/ReviewReference/251927252/1-s2.0-S0001706X18314153-main.pdf?AWSAccessKeyId=AKIAJBZQODCMKJA4H7DA&Expires=1650618221&Signature=u0vdWFAbxOr2fOqFYsReB8u%2BT%2BA%3D	our study support a marginally significant association between Toxoplasma infection and Alzheimer’s disease	Not significant	-
#42	VaD	Vascular dementia	Traditional Chinese herbal medicine (TCHM)	Traditional Chinese herbal medicine (TCHM)	Medication	N	a complete medical system that has been used to diagnose, treat, and prevent illnesses for more than 2,000 years	https://www.mountsinai.org/health-library/treatment/traditional-chinese-medicine	We found moderate to very low-quality evidence of benefit and harm of TCHMs for VaD	Not significant	-
#1127	all-cause dementia	dementia	Traumatic Brain Injury	traumatic brain injury	Condition	Y	Brain dysfunction caused by an outside force, usually a violent blow to the head.		TBI did increase risk for a clinical diagnosis of dementia	Increase risk	-
#346	all-cause dementia	Dementia	TBI	traumatic brain injury	Condition	Y	Brain dysfunction caused by an outside force, usually a violent blow to the head.		We found that a history of mTBI was the only risk factor consistently associated with CTE.	Not significant	-
#421	dementia	dementia	Head Injury	traumatic brain injury	Condition	Y	any trauma to the scalp, skull, or brain		head injury significantly increased the risks of any dementia	Increase risk	-
#428	AD	AD	traumatic brain injury	traumatic brain injury	Condition	Y	Brain dysfunction caused by an outside force, usually a violent blow to the head.		55.5% of TBI patients may show deteriorated condition, fromacute post-TBI cognitive deficits to then meeting diagnostic criteria for AD, but whether TBI is a riskfactor for AD remains elusive	Not significant	-
#435	any Dementia	dementia	traumatic brain injury	traumatic brain injury	Condition	Y	a sudden injury that causes damage to the brain.	https://medlineplus.gov/traumaticbraininjury.html	insufficient evidence to draw even tentative conclusions	Not significant	-
#435	AD	AD	traumatic brain injury	traumatic brain injury	Condition	Y	a sudden injury that causes damage to the brain.	https://medlineplus.gov/traumaticbraininjury.html	There was a mixed pattern of findings from meta-analyses	Not significant	-
#449	dementia incidence	dementia	Mild traumatic brain injury (TBI)	traumatic brain injury	Condition	Y	Brain dysfunction caused by an outside force, usually a violent blow to the head	from google	The OR for ALS was among the highest in the study, and there was some evidence of an association of TBI with dementia and psychotic disorders, but these associations did not reach statistical significance	not significant	-
#449	AD incidence	AD	Mild traumatic brain injury (TBI)	traumatic brain injury	Condition	Y	Brain dysfunction caused by an outside force, usually a violent blow to the head	from google	This association was found for both neurological (OR 1.55, 95% CI 1.31–1.83, p < 0.0001) and psychiatric (OR 2.00, 95% CI 1.50–2.66, p < 0.0001) diseases in individuals with TBI and was also found for the following diagnoses: Alzheimer’s disease (OR 1.40, 95% CI 1.02–1.90, p < 0.05)	increase risk	-
#454	dementia	dementia	traumatic brain injury (TBI)	traumatic brain injury	Condition	Y	a sudden injury that causes damage to the brain		meta-analysis revealed a significant association of prior TBI with subsequent dementia	Increase risk	-
#487	dementia	dementia	traumatic brain injury (TBI)	traumatic brain injury	Condition	Y	a sudden injury that causes damage to the brain		TBI is related to AD-risk	Increase risk	-
#567	risk of AD	AD	head injury in males	traumatic brain injury	Condition	Y	a sudden injury that causes damage to the brain.	https://medlineplus.gov/traumaticbraininjury.html	an increased risk of AD associated with head injury in males, age, diabetes mellitus, conjugated equine estrogen use with medroxyprogesterone acetate, current smoking, and lower social engagement.	Increase risk	-
#685	dementia risk	dementia	mild traumatic brain injury (MTBI)	traumatic brain injury	Condition	Y	Brain dysfunction caused by an outside force, usually a violent blow to the head	from google	The study examining the risk of dementia after MTBI did not find an association.	inconsistent	-
#691	risk of dementia	dementia	Mild Traumatic Brain Injury (MTBI)	traumatic brain injury	Condition	Y	a sudden injury that causes damage to the brain		ICoMP concluded that there is a lack of evidence of an increased risk of dementia after MTBI	Not significant	-
#952	dementia	dementia	head trauma	traumatic brain injury	Condition	Y	any trauma to the scalp, skull, or brain		traumatic brain injury is a risk factor for dementia	Increase risk	-
#17	dementia	dementia	treatment of Type 2 diabetes(glycaemic control)	treatment of Type 2 diabetes(glycaemic control)	Medication	Y	a medical term referring to the typical levels of blood sugar (glucose) in a person with diabetes mellitus.	from wiki	Intense glycaemic control is more likely to cause dementia than standard glycaemic control	Increase risk	-
#387	AD	AD	TREM2 variants	TREM2 variants	Genomic		heterozygous genetic variant of triggering receptor expressed on myeloid cells 2	from paper	TREM2 variant rs75932628 increases the risk of AD	Increase risk	-
#440	AD	AD	TREM2(rs75932628)	TREM2 variants	Genomic		a variant in TREM2, a gene encoding the triggering receptor expressed on myeloid cells 2	frompaper	Our data show that rs75932628 is highly significantly associated with the risk of AD across 24,086 AD cases and 148,993 controls of European descent	Increase risk	-
#111	dementia	dementia	type 2 diabetes	type 2 diabetes mellitus	Condition	Y	A chronic condition that affects the way the body processes blood sugar (glucose). With type 2 diabetes, the body either doesn't produce enough insulin, or it resists insulin.	https://www.mayoclinic.org/diseases-conditions/type-2-diabetes/symptoms-causes/syc-20351193?utm_source=Google&utm_medium=abstract&utm_content=Type-2-diabetes&utm_campaign=Knowledge-panel	T2DM was associated with atrophy in numerous brain areas but most strikingly in hippocampus, a potential link for its high comorbidity and risk for both depression and dementia.	Increase risk	-
#208	AD	AD	Diabetes mellitus type 2	type 2 diabetes mellitus	Condition	Y	is a form of diabetes that is characterized by high blood sugar, insulin resistance, and relative lack of insulin	wiki	Diabetes mellitus type 2, smoking, physical inactivity, overweight and obesity were significantly asociated with increased risk of AD	Increase risk	-
#282	AD	AD	T2DM	type 2 diabetes mellitus	Condition	Y	a chronic disease. It is characterized by high levels of sugar in the blood. Type 2 diabetes is also called type 2 diabetes mellitus and adult-onset diabetes. That's because it used to start almost always in middle- and late-adulthood.	https://www.health.harvard.edu/a_to_z/type-2-diabetes-mellitus-a-to-z#:~:text=Type%202%20diabetes%20is%20a,middle%2D%20and%20late%2Dadulthood.	positive association between T2DM and probable AD	Increase risk	-
#512	dementia	dementia	Type 2 Diabetes	type 2 diabetes mellitus	Condition	Y	A chronic condition that affects the way the body processes blood sugar (glucose). With type 2 diabetes, the body either doesn't produce enough insulin, or it resists insulin.	https://www.mayoclinic.org/diseases-conditions/type-2-diabetes/symptoms-causes/syc-20351193?utm_source=Google&utm_medium=abstract&utm_content=Type-2-diabetes&utm_campaign=Knowledge-panel	women with diabetes had a 19% greater risk for the development of vascular dementia than men	Increase risk	-
#566	AD	AD	type 2 diabetes mellitus(Asian population)	type 2 diabetes mellitus	Condition	Y	a chronic disease. It is characterized by high levels of sugar in the blood. Type 2 diabetes is also called type 2 diabetes mellitus and adult-onset diabetes. That's because it used to start almost always in middle- and late-adulthood.	https://www.health.harvard.edu/a_to_z/type-2-diabetes-mellitus-a-to-z#:~:text=Type%202%20diabetes%20is%20a,middle%2D%20and%20late%2Dadulthood.	pre-existing disease (frailty, carotid atherosclerosis, hypertension, low diastolic blood pressure, type 2 diabetes mellitus (Asian population) increasing risk	Increase risk	-
#621	AD	AD	Type 2 diabetes	type 2 diabetes mellitus	Condition	Y	a chronic disease. It is characterized by high levels of sugar in the blood.	https://www.health.harvard.edu/a_to_z/type-2-diabetes-mellitus-a-to-z#:~:text=Type%202%20diabetes%20is%20a,middle%2D%20and%20late%2Dadulthood.	Type 2 diabetes is a risk factor for AD and Vascular dementia.	Increase risk	-
#621	Vascular dementia	Vascular dementia	Type 2 diabetes	type 2 diabetes mellitus	Condition	Y	a chronic disease. It is characterized by high levels of sugar in the blood.	https://www.health.harvard.edu/a_to_z/type-2-diabetes-mellitus-a-to-z#:~:text=Type%202%20diabetes%20is%20a,middle%2D%20and%20late%2Dadulthood.	Type 2 diabetes is a risk factor for AD and Vascular dementia.	Increase risk	-
#831	AD	AD	type 2 diabetes	type 2 diabetes mellitus	Condition	Y	is a form of diabetes that is characterized by high blood sugar, insulin resistance, and relative lack of insulin	wiki	it can be concluded that T2DM is a risk factor for both, AD and Vad.	Increase risk	-
#831	VaD	vascular dementia	type 2 diabetes	type 2 diabetes mellitus	Condition	Y	is a form of diabetes that is characterized by high blood sugar, insulin resistance, and relative lack of insulin	wiki	it can be concluded that T2DM is a risk factor for both, AD and Vad.	Increase risk	-
#952	dementia	dementia	type 2 diabetes	type 2 diabetes mellitus	Condition	Y	is a form of diabetes that is characterized by high blood sugar, insulin resistance, and relative lack of insulin	wiki	male sex, increased age, obesity, lack of exercise, hypertension, stroke, type 2 diabetes mellitus, and high body mass index have been clearly linked to vascular dementia and probably AD.	Increase risk	-
#318	AD	AD	Val66Met polymorphism	Val66Met polymorphism	Genomic		a functional single-nucleotide polymorphism (SNP) of the brain-derived neurotrophic factor gene	from paper	no association could be observed between Val66Met and AD in general or by dividing samples based on sex or APOE e4	Not significant	-
#716	frontotemporal dementia	FTD	Valosin Containing Protein(VCP) Gene Mutations	Valosin Containing Protein(VCP) Gene Mutations	Genomic		a mutation in VCP, an enzyme that in humans is encoded by the VCP gene	from wiki	Hereditary inclusion body myopathy (IBM) associated withPaget’s disease of bone (PDB) and FTD, or IBMPFD, is adominant progressive disorder related to mutations of VCP	Increase risk	-
#213	dementia	dementia	Multiple VRF	vascular risk factors	Condition	Y	hypertension, hypercholesterolemia, diabetes mellitus, overweight, smoking	from paper	Seven studies reported on the effect of multiple VRF on cognitive decline in patients with dementia. Two of these studies [18,29] compared having 2 or 3 factors to only 1 or 0 of these VRF. Kume et al. [29] (14%) reported that suffering from multiple VRF led to faster cognitive decline than with 0 or 1 VRF. Van Kan et al. [18] (14%) stated no significant difference	Not significant	-
#226	dementia risk	dementia	consumption of vegetables	Vegetable consumption	Life style		ingestion of vegetables		Six studies analyzed fruit and vegetables separately and five of them found that higher consumption of vegetables, but not fruit is associated with a decreased risk of dementia or cognitive decline. The same association was found by three further studies for fruit and vegetable consumption analytically combined	decrease risk	-
#197	AD	AD	Vitamin A supplementation	Vitamin A supplementation	Medication	N	supplement vitamin A, which is a fat-soluble vitamin and an essential nutrient for humans and a group of organic compounds that includes retinol, retinal (also known as retinaldehyde), retinoic acid, and several provitamin A carotenoids (most notably beta-carotene [β-carotene])	from wiki	Vitamin A may be an important and viable complement in the treatment and prevention of Alzheimer’s disease.	decrease risk	-
#935	dementia	dementia	B vitamins and fatty acids	Vitamin B deficiency	Condition	Y	B vitamins and fatty acids intake	from paper	in summary, the available evidence is insufficient to draw definitive conclusions on the association of B vitamins and fatty acids with cognitive decline or dementia	Not significant	-
#1073	dementia	Dementia	Vitamin B Supplementation	vitamin B supplementation	Medication	N	Supplementation of the diet with vitamin B; B vitamins are a class of water-soluble vitamins that play important roles in cell metabolism and synthesis of red blood cells	from wikipedia	not significant	Not significant	-
#588	AD	AD	B vitamins	vitamin B supplementation	Medication	N	taking supplements that contains B vitamins, which are a class of water-soluble vitamins that play important roles in cell metabolism and synthesis of red blood cells	from wiki	Evidence of benefit is controversial and conflicting	Not significant	-
#244	vascular dementia	dementia	Vitamin c supplementation	Vitamin C supplementation	Medication	N	supplement vitamin C, which is a water-soluble vitamin found in citrus and other fruits and vegetables, and also sold as a dietary supplement.	from wiki	long-term combined use of both vitamins e and c was associated with significantly better cognitive function	Decrease risk	-
#566	AD	AD	vitamin E/C	vitamin C supplementation	Medication	N	Supplementation of the diet with vitamin C; Vitamin C is a water-soluble vitamin found in citrus and other fruits and vegetables, and also sold as a dietary supplement. Vitamin C is an essential nutrient involved in the repair of tissue, the formation of collagen, and the enzymatic production of certain neurotransmitters	from wikipedia	oestrogen, statin, antihypertensive medications and non-steroidal anti- inflammatory drugs therapy) as well as 4 dietary exposures (folate, vitamin E/C and coffee) as protective factors of AD.	Decrease risk	-
#188	dementia	dementia	Vitamin D deficiency	vitamin d deficiency	Condition	Y	Vitamin D deficiency can lead to a loss of bone density, which can contribute to osteoporosis and fractures (broken bones).		an increased risk of cognitive impairment in those with low vitamin D compared with normal vitamin D	increase risk	-
#335	dementia	dementia	serious vitamin D deficiency	vitamin d deficiency	Condition	Y	a vitamin D level that is below normal	wiki	a meta-analysis of five studies showed a higher risk for persons with serious vitamin D deficiency compared to persons with sufficient vitamin D supply	Increase risk	-
#553	dementia	dementia	vitamin D deficiency	vitamin d deficiency	Condition	Y	a vitamin D level that is below normal	wiki	there was strong evidence for vitamin D deficiency being associated with raised dementia risk and moderate evidence for electromagnetic fields.	Increase risk	-
#156	dementia	Dementia	vitamin D	vitamin d level	Biomarker	Y	Vitamin D is both a nutrient we eat and a hormone our bodies make. It is a fat-soluble vitamin that has long been known to help the body absorb and retain calcium and phosphorus; both are critical for building bone.	https://www.hsph.harvard.edu/nutritionsource/vitamin-d/	Lower vitamin D levels are associated with a higher frequency of dementia.	Increase risk	lower
#557	dementia risk	dementia	serum 25(OH)D deficiency (vitamin D deficiency)	vitamin d level	Biomarker	Y	amount of vitamin D in body		there are significant associations between vitamin D deficiency and dementia	Increase risk	-
#557	AD risk	AD	serum 25(OH)D deficiency (vitamin D deficiency)	vitamin d level	Biomarker	Y	amount of vitamin D in body		there are significant associations between vitamin D deficiency and AD	Increase risk	-
#244	vascular dementia	dementia	Vitamin e supplementation	vitamin E supplementation	Medication	N	supplement vitamin E, which is a group of eight fat soluble compounds that include four tocopherols and four tocotrienols.	from wiki	long-term combined use of both vitamins e and c was associated with significantly better cognitive function	Decrease risk	-
#35	progression from MCI to dementia	Dementia	vitamin E	vitamin E supplementation	Medication	N	Supplementation of the diet with vitamin E; Vitamin E is a group of eight fat soluble compounds that include four tocopherols and four tocotrienols.Vitamin E is a fat-soluble antioxidant which may help protect cell membranes from reactive oxygen species	from wikipedia	no evidence that vitamin E affected the probability of progression from MCI to probable dementia due to AD	Not significant	-
#425	AD	AD	daily intake of vitamin E	vitamin E supplementation	Medication	N	daily intake of vitamin E	from paper	while daily listening to music, meeting weekly with friends and daily intake of vitamin E were considered as the factors with protective role in this disease	Decrease risk	-
#489	AD	AD	vitamin E supplementation	vitamin E supplementation	Medication	N	supplement vitamin E, which is a group of eight fat soluble compounds that include four tocopherols and four tocotrienols.	from wiki	limited evidence exists in humans to support the routine use of vitamin E, vitamin E should not be used in the treatment of MCI or AD	Not significant	-
#566	AD	AD	vitamin E/C	vitamin E supplementation	Medication	N	Supplementation of the diet with vitamin E; Vitamin E is a group of eight fat soluble compounds that include four tocopherols and four tocotrienols.Vitamin E is a fat-soluble antioxidant which may help protect cell membranes from reactive oxygen species	from wikipedia	oestrogen, statin, antihypertensive medications and non-steroidal anti- inflammatory drugs therapy) as well as 4 dietary exposures (folate, vitamin E/C and coffee) as protective factors of AD.	Decrease risk	-
#13	dementia	Dementia	vitamin supplementation	Vitamin supplementation	Medication	N	Supplementation of the diet with various vitamins, help with maintaining cognitive function, or even of preventing dementia, in later life.; Vitamins were considered broadly in the categories of B vitamins, antioxidant vitamins, and combinations of both; Vitamins play multiple functions within the central nervous system which may help to maintain brain health and optimal cognitive functioning.	https://www.ncbi.nlm.nih.gov/pmc/articles/PMC6353240/	We did not find evidence that any vitamin or mineral supplementation strategy for cognitively healthy adults in mid or late life has a meaningful effect on dementia	Not significant	-
#405	AD	AD	plasma von Willebrand factor	Von Willebrand factor	Biomarker	N	von Willebrand factor (factor VIII-related antigen) is a large glycoprotein that is present in the plasma and endothelium and binds to other proteins, particularly factor VIII, preventing its rapid degradation.	https://browser.ihtsdotools.org/?perspective=full&conceptId1=18288009&edition=MAIN/2022-03-31&release=&languages=en	AD patients had increased plasma von Willebrand factor (VWF), D-dimer, plasminogen activator inhibitor-1, thrombomodulin, and homocysteine levels	Increase risk	higher
#405	vascular dementia	vascular dementia	VWF	Von Willebrand factor	Biomarker	N	von Willebrand factor (factor VIII-related antigen) is a large glycoprotein that is present in the plasma and endothelium and binds to other proteins, particularly factor VIII, preventing its rapid degradation.	https://browser.ihtsdotools.org/?perspective=full&conceptId1=18288009&edition=MAIN/2022-03-31&release=&languages=en	VD group showed increased fibrinogen levels, activated facotr VII, factor VIII, VWF, D-dimer, homocysteine	Increase risk	higher
#259	risk of dementia	dementia	white matter hyperintensities (WMH)	White matter hyperintensities	Biomarker	N	brain white matter lesions that are hyperintense on fluid attenuated inversion recovery (FLAIR) magnetic resonance imaging (MRI) scans.	https://pubmed.ncbi.nlm.nih.gov/31682983/#:~:text=White%20matter%20hyperintensities%20(WMHs)%20are,AD)%20and%20with%20cognitive%20decline.	moderate /severe WMH at baseline were associated with increased risk of dementia	Increase risk	-
#420	AD risk	AD	WMHs with CSF Aβ42	White matter hyperintensities	Biomarker	N	brain white matter lesions that are hyperintense on fluid attenuated inversion recovery (FLAIR) magnetic resonance imaging (MRI) scans	https://pubmed.ncbi.nlm.nih.gov/31682983/#:~:text=White%20matter%20hyperintensities%20(WMHs)%20are,AD)%20and%20with%20cognitive%20decline.	The pooled β (linear regression) for total WMHs with CSF Aβ42 in AD patients was -0.19(95%CI -0.26–0.11, z = 4.83 p = 0.000) and the pooled r (correlation coefficient) for WMHs and PiB in the normal population was -0.10 (95%CI -0.11–0.30, 0.93 p = 0.351).	decrease risk	-
#950	dementia	dementia	white matter hyperintensities (WMH)	White matter hyperintensities	Biomarker	N	brain white matter lesions that are hyperintense on fluid attenuated inversion recovery (FLAIR) magnetic resonance imaging (MRI) scans.	https://pubmed.ncbi.nlm.nih.gov/31682983/#:~:text=White%20matter%20hyperintensities%20(WMHs)%20are,AD)%20and%20with%20cognitive%20decline.	white matter hyperintensities were associated with an increased risk of dementia	Increase risk	-
#322	dementia	dementia	extensive white matter hyperintensities burden	White matter Hyperintensities	Condition	Y	brain white matter lesions that are hyperintense on fluid attenuated inversion recovery (FLAIR) magnetic resonance imaging (MRI) scans	https://pubmed.ncbi.nlm.nih.gov/31682983/#:~:text=White%20matter%20hyperintensities%20(WMHs)%20are,AD)%20and%20with%20cognitive%20decline.	extensive WMH burden was associated with higher risk of dementia	Increase risk	-
#322	AD	AD	extensive white matter hyperintensities burden	White matter Hyperintensities	Condition	Y	brain white matter lesions that are hyperintense on fluid attenuated inversion recovery (FLAIR) magnetic resonance imaging (MRI) scans	https://pubmed.ncbi.nlm.nih.gov/31682983/#:~:text=White%20matter%20hyperintensities%20(WMHs)%20are,AD)%20and%20with%20cognitive%20decline.	extensive WMH burden was associated with higher risk of AD	Increase risk	-
#891	incident all-cause dementia	Dementia	white matter hyperintensities	White Matter Hyperintensities	Condition	Y	type of Cerebral small vessel disease (CSVD) feature;brain white matter lesions that are hyperintense on fluid attenuated inversion recovery (FLAIR) magnetic resonance imaging (MRI) scans.	from the article; https://pubmed.ncbi.nlm.nih.gov/31682983/#:~:text=White%20matter%20hyperintensities%20(WMHs)%20are,AD)%20and%20with%20cognitive%20decline.	white matter hyperintensities were positively associated with incident all-cause dementia	Increase risk	-
#891	AD	AD	white matter hyperintensities	White Matter Hyperintensities	Condition	Y	type of Cerebral small vessel disease (CSVD) feature;brain white matter lesions that are hyperintense on fluid attenuated inversion recovery (FLAIR) magnetic resonance imaging (MRI) scans.	from the article; https://pubmed.ncbi.nlm.nih.gov/31682983/#:~:text=White%20matter%20hyperintensities%20(WMHs)%20are,AD)%20and%20with%20cognitive%20decline.	white matter hyperintensities were positively associated with risk of incident AD	Increase risk	-
#891	vascular dementia	Vascular Dementia	white matter hyperintensities	White Matter Hyperintensities	Condition	Y	type of Cerebral small vessel disease (CSVD) feature;brain white matter lesions that are hyperintense on fluid attenuated inversion recovery (FLAIR) magnetic resonance imaging (MRI) scans.	from the article; https://pubmed.ncbi.nlm.nih.gov/31682983/#:~:text=White%20matter%20hyperintensities%20(WMHs)%20are,AD)%20and%20with%20cognitive%20decline.	white matter hyperintensities were positively associated with risk of incident vascular dementia	Increase risk	-
#915	all-dementia	Dementia	Cerebral small vessel disease(White matter hyperintensities )	White matter hyperintensities	Condition	Y		https://www.frontiersin.org/articles/10.3389/fneur.2019.01020/full	White matter hyperintensities are associated with an increased risk of all-dementia	Increase risk	-
#915	AD	AD	Cerebral small vessel disease(White matter hyperintensities )	White matter hyperintensities	Condition	Y		https://www.frontiersin.org/articles/10.3389/fneur.2019.01020/full	White matter hyperintensities are associated with an increased risk of AD	Increase risk	-
#34	dementia	dementia	withdrawing antihypertensive medications	withdrawing antihypertensive medications	Medication	Y	withdrawing antihypertensive medications		the efects of withdrawing antihypertensive medications on cognition or prevention of dementia are uncertaion	Not significant	-
#219	prevalence of dementia	dementia	5-year birth cohort (<1990-2005~2012)	Year	Demographic	Y	the year that someone is born		After adjusting for diagnostic criteria, the study age range and age structure, the prevalence of dementia in the older population aged 60 years and over fluctuated across periods but not reaching significance and were estimated as 1.8%, 2.5%, 2.1%, 2.4% and 3.1% for the five periods from pre-1990 to 2005 ~ 2012.	not significant	-
#1143	dementia	Dementia	yoga	yoga	Life style		a group of physical, mental, and spiritual practices or disciplines which originated in ancient India and aim to control (yoke) and still the mind, recognizing a detached witness-consciousness untouched by the mind (Chitta) and mundane suffering (Duḥkha)	from wikipedia	Yoga can modify the health risks associated dementia	Decrease risk	-
#821	dementia	dementia	yoga	yoga	Life style		one of the widely used mind-body medicine for health promotion, disease prevention and as a possible treatment modality for neurological disorders	from article	yoga might be considered as an effective adjuvant for the patients with various neurological disorders including stroke, Parkinson’s disease, multiple sclerosis, epilepsy, Alzheimer’s disease, dementia	Not significant	-
#821	AD	AD	yoga	yoga	Life style		one of the widely used mind-body medicine for health promotion, disease prevention and as a possible treatment modality for neurological disorders	from article	yoga might be considered as an effective adjuvant for the patients with various neurological disorders including stroke, Parkinson’s disease, multiple sclerosis, epilepsy, Alzheimer’s disease, dementia	Not significant	-
#340	AD risk	AD	brain Zinc levels	Zinc	Biomarker	Y	a chemical element with the symbol Zn and atomic number 30	from wiki	inconsistent	inconsistent	-
